# Supplementary material for: Adipose stem cells from patients with Crohn’s disease show a distinctive DNA methylation pattern
Source: Clin Epigenetics. 2020 Apr 6;12:53. doi: 10.1186/s13148-020-00843-3 (PMC7137346; doi:10.1186/s13148-020-00843-3)
Supplement: Supplementary file 1 — Additional file 1. Supplementary file 1. [file 13148_2020_843_MOESM1_ESM.xlsx]

## Sheet: summary genes 10 or more DMPs
PTPRN2	PRDM16	SORCS2	ADARB2	HRNBP3 RBFOX3	MAD1L1	DIP2C	INPP5A	ATP11A	RPTOR	TRAPPC9	TNXB	CAMTA1	AUTS2	RPS6KA2	CUX1	KCNQ1
cg00534540	cg01413848	cg01225400	cg01277072	cg00802224	cg01128574	cg01263942	cg01195672	cg02648298	cg03838931	cg00696368	cg03556669	cg01715499	cg01471203	cg01294836	cg01716016	cg00283576
cg01372107	cg01713250	cg03358154	cg04910505	cg02743895	cg02471771	cg01409593	cg05985448	cg02820901	cg04951638	cg02389157	cg08362880	cg06082897	cg02104840	cg03512256	cg06010390	cg03571121
cg02223801	cg03942086	cg06155992	cg10533744	cg02944523	cg05727180	cg03057023	cg06403921	cg06146802	cg04953735	cg02413836	cg10783204	cg10176514	cg05286252	cg07281125	cg06294954	cg05624382
cg02505956	cg04241652	cg07323851	cg12465222	cg04524735	cg07129140	cg15763628	cg06760238	cg06867072	cg06358794	cg02578800	cg11289677	cg12608643	cg15180785	cg08311378	cg06746318	cg09927734
cg03966010	cg06354193	cg08536012	cg15082694	cg09890286	cg07879287	cg16936421	cg10013455	cg08826875	cg07786220	cg02774666	cg13656504	cg16005818	cg15779913	cg08694723	cg06769602	cg12141659
cg05124021	cg07550869	cg08554860	cg17405812	cg12792180	cg12112691	cg17085581	cg10967866	cg09507215	cg10881923	cg07454640	cg15398152	cg19657056	cg15783703	cg09233791	cg09712195	cg12433386
cg05731713	cg10097755	cg08723309	cg18059170	cg15313136	cg15547759	cg18874483	cg15633679	cg11153505	cg12434898	cg11739041	cg17755604	cg20087386	cg16889245	cg13217373	cg13926796	cg13893637
cg05869732	cg10391102	cg09397113	cg18530779	cg16264458	cg17551891	cg20251943	cg16323428	cg12144573	cg19494960	cg18692068	cg17978995	cg21443133	cg17146029	cg15312337	cg18143675	cg20406758
cg08373769	cg10557907	cg16085737	cg18686833	cg16668986	cg19939124	cg23681599	cg17010023	cg15424477	cg20562478	cg23671279	cg18121410	cg23889047	cg21579710	cg18404335	cg21647361	cg24492694
cg08600054	cg13388191	cg19593680	cg19192934	cg18490830	cg22382733	cg23978242	cg17496877	cg17296589	cg20618968	cg25408329	cg19964491	cg26229018	cg22895580	cg18676867	cg24025567	cg17820828
cg10218605	cg13479148	cg21353189	cg19548181	cg20292318	cg23182783	cg25297146	cg23586121	cg22122329	cg21674072	cg26471398	cg20344925	cg27233364	cg26804932	cg20515377
cg12054171	cg15391425	cg21522159	cg19747317	cg20447452	cg26220185	cg26564768	cg25268100	cg27243603	cg25739309
cg15034683	cg16694785	cg22582887	cg19909974	cg23209575	cg26308909	cg26769118	cg27079057
cg15919857	cg17861161	cg22732585	cg20257634	cg23296697	cg26996890
cg15972572	cg18396811	cg25348776	cg24624695	cg25130925
cg17401720	cg21167817
cg17646855	cg27229529
cg17799033
cg18008037
cg19036372
cg20519944
cg21262834
cg21597685
cg22588445
cg24576995
cg25793578
cg25903223
cg26183948

## Sheet: PTPRN2
	Gene,ID	Gene,name	CpG,number	CpG
13868	NM_130842; NM_130843; NM_002847	PTPRN2	28	cg00534540;cg01372107;cg02223801;cg02505956;cg03966010;cg05124021;cg05731713;cg05869732;cg08373769;cg08600054;cg10218605;cg12054171;cg15034683;cg15919857;cg15972572;cg17401720;cg17646855;cg17799033;cg18008037;cg19036372;cg20519944;cg21262834;cg21597685;cg22588445;cg24576995;cg25793578;cg25903223;cg26183948
	Gene,ID	Crohn	No_crohn	beta_diff	chr	pos	Relation_to_Island	pval	qval
cg00534540	NM_130842; NM_130843; NM_002847	0.506423	0.537413	-0.0309895	chr7	157586789	Island	0.000150216	0.231506	Body;Body;Body
cg01372107	NM_130842; NM_130843; NM_002847	0.682323	0.786334	-0.104011	chr7	157352978	N_Shore	0.00511081	0.306858	Body;Body;Body
cg02223801	NM_130842; NM_130843; NM_002847	0.640168	0.741634	-0.101466	chr7	157366933	N_Shelf	0.00952077	0.334271	Body;Body;Body
cg02505956	NM_130842; NM_130843; NM_002847	0.542295	0.462956	0.0793383	chr7	157348266	S_Shore	0.00131696	0.263964	Body;Body;Body
cg03966010	NM_130842; NM_130843; NM_002847	0.72064	0.818256	-0.0976158	chr7	157402413	N_Shelf	0.000960022	0.256987	Body;Body;Body
cg05124021	NM_130842; NM_130843; NM_002847	0.145783	0.205697	-0.0599142	chr7	157487066	S_Shore	0.00421904	0.299967	Body;Body;Body
cg05731713	NM_130842; NM_130843; NM_002847	0.82054	0.846822	-0.0262821	chr7	157510257	OpenSea	0.00420846	0.299674	Body;Body;Body
cg05869732	NM_130842; NM_130843; NM_002847	0.788074	0.795317	-0.00724326	chr7	158319148	Island	0.00741372	0.32299	Body;Body;Body
cg08373769	NM_130842; NM_130843; NM_002847	0.780018	0.839095	-0.0590769	chr7	158064946	S_Shelf	0.00683942	0.318753	Body;Body;Body
cg08600054	NM_130842; NM_130843; NM_002847	0.862853	0.889682	-0.026829	chr7	157648006	Island	0.00564401	0.310311	Body;Body;Body
cg10218605	NM_130842; NM_130843; NM_002847	0.393201	0.387772	0.00542916	chr7	158379132	N_Shore	0.00870161	0.331012	Body;Body;Body
cg12054171	NM_130842; NM_130843; NM_002847	0.829135	0.850467	-0.0213319	chr7	157346614	Island	0.00692779	0.319572	Body;Body;Body
cg15034683	NM_130842; NM_130843; NM_002847	0.859479	0.851357	0.00812187	chr7	158038522	S_Shore	0.00449372	0.301297	Body;Body;Body
cg15919857	NM_130842; NM_130843; NM_002847; NM_001308268; NM_001308267	0.273896	0.298384	-0.0244887	chr7	158322152	S_Shelf	0.00743975	0.323253	Body;Body;Body;Body;Body
cg15972572	NM_130842; NM_130843; NM_002847	0.76038	0.753065	0.00731509	chr7	157467883	OpenSea	0.00643959	0.315999	Body;Body;Body
cg17401720	NM_130842; NM_130843; NM_002847	0.600587	0.708222	-0.107635	chr7	158221031	S_Shore	0.00740078	0.322884	Body;Body;Body
cg17646855	NM_130842; NM_130843; NM_002847	0.744987	0.762199	-0.017212	chr7	158267256	OpenSea	0.00816424	0.327652	Body;Body;Body
cg17799033	NM_130842; NM_130843; NM_002847	0.113753	0.151013	-0.0372601	chr7	157476329	N_Shore	0.000744269	0.253136	Body;Body;Body
cg18008037	NM_130842; NM_130843; NM_002847	0.400331	0.528613	-0.128282	chr7	158272029	OpenSea	0.00194583	0.273737	Body;Body;Body
cg19036372	NM_130842; NM_130843; NM_002847	0.35446	0.337418	0.0170422	chr7	158324928	OpenSea	0.00462909	0.302336	Body;Body;Body
cg20519944	NM_130842; NM_130843; NM_002847	0.577795	0.590772	-0.0129771	chr7	157412886	N_Shore	0.00110276	0.261139	Body;Body;Body
cg21262834	NM_130842; NM_130843; NM_002847; NM_001308268; NM_001308267	0.491687	0.532979	-0.0412923	chr7	157533488	OpenSea	0.000708603	0.253136	Body;Body;Body;Body;Body
cg21597685	NM_130842; NM_130843; NM_002847; NM_001308268; NM_001308267	0.647189	0.704569	-0.0573797	chr7	157885647	OpenSea	0.00720099	0.321428	Body;Body;Body;Body;Body
cg22588445	NM_130842; NM_130843; NM_002847	0.824896	0.842383	-0.0174876	chr7	157423165	OpenSea	0.00430375	0.300246	Body;Body;Body
cg24576995	NM_130842; NM_130843; NM_002847	0.399499	0.488243	-0.0887442	chr7	157854008	OpenSea	0.00839841	0.329291	Body;Body;Body
cg25793578	NM_130842; NM_130843; NM_002847; NM_001308268; NM_001308267	0.14095	0.150551	-0.00960131	chr7	157784100	OpenSea	0.00431948	0.300375	Body;Body;Body;Body;Body
cg25903223	NM_130842; NM_130843; NM_002847	0.640662	0.673166	-0.0325036	chr7	157967926	OpenSea	0.00705251	0.320438	Body;Body;Body
cg26183948	NM_130842; NM_130843; NM_002847	0.856239	0.852564	0.00367478	chr7	157929675	OpenSea	0.00912663	0.333469	Body;Body;Body

## Sheet: PRDM16
	Gene,ID	Gene,name	CpG,number	CpG
15981	NM_199454; NM_022114	PRDM16	17	cg01413848;cg01713250;cg03942086;cg04241652;cg06354193;cg07550869;cg10097755;cg10391102;cg10557907;cg13388191;cg13479148;cg15391425;cg16694785;cg17861161;cg18396811;cg21167817;cg27229529
	Gene,ID	Crohn	No_crohn	beta_diff	chr	pos	Relation_to_Island	pval	qval
cg01413848	NM_199454; NM_022114	0.857659	0.847407	0.0102518	chr1	3081226	Island	0.00850063	0.330054		Body;Body
cg01713250	NM_199454; NM_022114	0.640535	0.636737	0.00379741	chr1	3289915	OpenSea	0.00915728	0.333526		Body;Body
cg03942086	NM_199454; NM_022114	0.473323	0.464609	0.00871368	chr1	3081481	S_Shore	0.00462381	0.302146		Body;Body
cg04241652	NM_199454; NM_022114; NR_015440; NR_024371	0.0547562	0.05215	0.0026062	chr1	2984830	Island	0.00293356	0.288231		TSS1500;TSS1500;TSS1500;TSS1500
cg06354193	NM_199454; NM_022114	0.331973	0.328603	0.00336993	chr1	3183072	Island	0.00148971	0.266502		Body;Body
cg07550869	NM_199454; NM_022114	0.892266	0.860699	0.0315669	chr1	3302283	OpenSea	0.00951904	0.334271		Body;Body
cg10097755	NM_199454; NM_022114	0.724325	0.720475	0.00384956	chr1	3034236	N_Shelf	0.00943366	0.334068		Body;Body
cg10391102	NM_199454; NM_022114	0.620618	0.625447	-0.00482871	chr1	3206316	S_Shore	0.00802334	0.327115		Body;Body
cg10557907	NM_199454; NM_022114	0.0618113	0.0569111	0.00490019	chr1	3286322	OpenSea	0.00253073	0.282719		Body;Body
cg13388191	NM_199454; NM_022114	0.0883425	0.0617511	0.0265914	chr1	3059137	Island	0.00782282	0.325895		Body;Body
cg13479148	NM_199454; NM_022114	0.843592	0.826829	0.0167631	chr1	3354433	S_Shelf	0.00166493	0.269665		3'UTR;3'UTR
cg15391425	NM_199454; NM_022114	0.682053	0.6897	-0.00764744	chr1	3106994	S_Shore	0.00904949	0.333307		Body;Body
cg16694785	NM_199454; NM_022114	0.43543	0.440211	-0.00478081	chr1	3163710	N_Shore	0.00453628	0.301297		Body;Body
cg17861161	NM_199454; NM_022114	0.268023	0.253633	0.0143899	chr1	3184434	N_Shore	0.000864318	0.254707		Body;Body
cg18396811	NM_199454; NM_022114	0.499325	0.514095	-0.0147696	chr1	3332264	S_Shore	0.00833656	0.328468		Body;Body
cg21167817	NM_199454; NM_022114	0.970769	0.974704	-0.00393566	chr1	3277557	S_Shelf	4.9465e+09	0.231506		Body;Body
cg27229529	NM_199454; NM_022114	0.383985	0.296207	0.0877776	chr1	3162676	N_Shore	0.00389635	0.296485		Body;Body

## Sheet: SORCS2
	Gene,ID	Gene,name	CpG,number	CpG
12096	NM_020777	SORCS2	15	cg01225400;cg03358154;cg06155992;cg07323851;cg08536012;cg08554860;cg08723309;cg09397113;cg16085737;cg19593680;cg21353189;cg21522159;cg22582887;cg22732585;cg25348776
	Gene,ID	Crohn	No_crohn	beta_diff	chr	pos	Relation_to_Island	pval	qval
cg01225400	NM_020777	0.626738	0.687084	-0.0603462	chr4	7328080	OpenSea	0.00146695	0.266502	Body
cg03358154	NM_020777	0.772826	0.797101	-0.0242749	chr4	7241998	OpenSea	0.00855071	0.330376	Body
cg06155992	NM_020777	0.878631	0.880231	-0.00159955	chr4	7715899	OpenSea	0.00611143	0.313806	Body
cg07323851	NM_020777	0.696609	0.702955	-0.00634617	chr4	7332354	OpenSea	0.00405833	0.298152	Body
cg08536012	NM_020777	0.876899	0.86729	0.00960938	chr4	7648558	S_Shore	0.00309252	0.289896	Body
cg08554860	NM_020777	0.430066	0.500762	-0.0706956	chr4	7512177	Island	0.00875865	0.331406	Body
cg08723309	NM_020777	0.697121	0.798468	-0.101346	chr4	7594124	S_Shore	0.00923618	0.333637	Body
cg09397113	NM_020777	0.7853	0.851482	-0.0661821	chr4	7444972	OpenSea	0.00301679	0.289565	Body
cg16085737	NM_020777	0.77509	0.747437	0.0276525	chr4	7399722	OpenSea	0.00198269	0.27488	Body
cg19593680	NM_020777	0.626833	0.673185	-0.0463527	chr4	7374669	OpenSea	0.00577401	0.311789	Body
cg21353189	NM_020777	0.77968	0.855062	-0.0753824	chr4	7228343	OpenSea	0.00557042	0.309482	Body
cg21522159	NM_020777	0.118661	0.0896806	0.0289808	chr4	7252415	OpenSea	0.00238602	0.282442	Body
cg22582887	NM_020777	0.876077	0.859692	0.0163853	chr4	7243462	OpenSea	0.00521275	0.307062	Body
cg22732585	NM_020777	0.73407	0.829671	-0.0956005	chr4	7568427	OpenSea	0.00188572	0.272674	Body
cg25348776	NM_020777	0.108728	0.091455	0.0172735	chr4	7195466	Island	0.00594483	0.313013	Body

## Sheet: ADARB2
	Gene,ID	Gene,name	CpG,number	CpG
	NM_018702	ADARB2	15	cg01277072;cg04910505;cg10533744;cg12465222;cg15082694;cg17405812;cg18059170;cg18530779;cg18686833;cg19192934;cg19548181;cg19747317;cg19909974;cg20257634;cg24624695
	Gene,ID	Crohn	No_crohn	beta_diff	chr	pos	Relation_to_Island	pval	qval
cg01277072	NM_018702	0.682394	0.65454	0.0278531	chr10	1526103	OpenSea	0.00193382	0.273645	Body
cg04910505	NM_018702	0.75036	0.809365	-0.0590056	chr10	1410596	OpenSea	0.00552232	0.309199	Body
cg10533744	NM_018702	0.52078	0.496677	0.0241027	chr10	1400014	OpenSea	0.00727705	0.321721	Body
cg12465222	NM_018702	0.653648	0.710997	-0.0573485	chr10	1587341	S_Shore	0.00205583	0.277204	Body;Body
cg15082694	NM_018702	0.648179	0.700672	-0.0524922	chr10	1408294	S_Shelf	0.00598901	0.313153	Body
cg17405812	NM_018702	0.671877	0.700529	-0.0286528	chr10	1708500	OpenSea	0.00264386	0.283885	Body
cg18059170	NM_018702	0.34989	0.410951	-0.0610611	chr10	1282755	N_Shore	0.00581769	0.311944	Body
cg18530779	NM_018702	0.629059	0.651239	-0.0221799	chr10	1706355	OpenSea	0.00582359	0.311952	Body
cg18686833	NM_018702	0.896591	0.900656	-0.00406554	chr10	1389914	OpenSea	0.00807782	0.327122	Body
cg19192934	NM_018702	0.812845	0.809978	0.00286688	chr10	1260004	OpenSea	0.00875523	0.331406	Body
cg19548181	NM_018702	0.350742	0.3883	-0.0375585	chr10	1609753	OpenSea	0.00627787	0.314793	Body
cg19747317	NM_018702	0.605511	0.536035	0.0694763	chr10	1681418	OpenSea	0.000254935	0.236252	Body
cg19909974	NM_018702	0.656769	0.641486	0.0152831	chr10	1769577	OpenSea	0.00375268	0.296141	Body
cg20257634	NM_018702	0.729801	0.743296	-0.0134948	chr10	1285535	S_Shore	0.005021	0.305745	Body
cg24624695	NM_018702	0.698912	0.742052	-0.0431405	chr10	1577265	OpenSea	0.0077849	0.325637	Body

## Sheet: RBFOX3 HRNBP3
	Gene,ID	Gene,name	CpG,number	CpG
1826	NM_001082575	HRNBP3 RBFOX3	15	cg00802224;cg02743895;cg02944523;cg04524735;cg09890286;cg12792180;cg15313136;cg16264458;cg16668986;cg18490830;cg20292318;cg20447452;cg23209575;cg23296697;cg25130925
	Gene,ID	Crohn	No_crohn	beta_diff	chr	pos	Relation_to_Island	pval	qval
cg00802224	NM_001082575	0.505538	0.497309	0.00822859	chr17	77194129	Island	0.00114024	0.261956	5'UTR
cg02743895	NM_001082575	0.920492	0.928876	-0.00838431	chr17	77394015	OpenSea	0.00538272	0.308464	5'UTR
cg02944523	NM_001082575	0.5271	0.574177	-0.0470774	chr17	77278526	OpenSea	0.0077661	0.325431	5'UTR
cg04524735	NM_001082575	0.670212	0.753179	-0.0829676	chr17	77108934	OpenSea	0.000853722	0.254707	Body
cg09890286	NM_001082575	0.274042	0.282068	-0.00802547	chr17	77088710	OpenSea	0.00368213	0.295577	Body
cg12792180	NM_001082575	0.326374	0.300539	0.0258345	chr17	77133977	Island	0.00823293	0.327722	5'UTR
cg15313136	NM_001082575	0.723978	0.729955	-0.00597662	chr17	77287400	OpenSea	0.00912865	0.333504	5'UTR
cg16264458	NM_001082575	0.795797	0.794792	0.0010047	chr17	77291101	OpenSea	0.00787508	0.326077	5'UTR
cg16668986	NM_001082575	0.474102	0.546168	-0.0720661	chr17	77307759	OpenSea	0.004895	0.304422	5'UTR
cg18490830	NM_001082575	0.133942	0.104535	0.0294068	chr17	77395946	OpenSea	0.00234437	0.28205	5'UTR
cg20292318	NM_001082575	0.667298	0.678681	-0.0113834	chr17	77141853	OpenSea	1.27026e+09	0.202348	5'UTR
cg20447452	NM_001082575	0.696964	0.671011	0.0259532	chr17	77291157	OpenSea	0.00137225	0.265286	5'UTR
cg23209575	NM_001082575	0.662846	0.683472	-0.0206261	chr17	77436344	OpenSea	0.00241988	0.282442	5'UTR
cg23296697	NM_001082575	0.414077	0.443739	-0.0296617	chr17	77092977	N_Shore	0.00695693	0.319572	Body
cg25130925	NM_001082575	0.458496	0.601718	-0.143223	chr17	77337269	OpenSea	0.00528085	0.307434	5'UTR

## Sheet: MAD1L1
	Gene,ID	Gene,name	CpG,number	CpG
945	NM_001013836; NM_001013837; NM_003550	MAD1L1	14	cg01128574;cg02471771;cg05727180;cg07129140;cg07879287;cg12112691;cg15547759;cg17551891;cg19939124;cg22382733;cg23182783;cg26220185;cg26308909;cg26996890
	Gene,ID	Crohn	No_crohn	beta_diff	chr	pos	Relation_to_Island	pval	qval
cg01128574	NM_001013836; NM_001013837; NM_003550	0.091592	0.0798757	0.0117163	chr7	2058865	N_Shore	0.00516876	0.307018	Body;Body;Body
cg02471771	NM_001013836; NM_001013837; NM_003550	0.808989	0.771174	0.0378149	chr7	2151462	N_Shelf	0.00784715	0.325895	Body;Body;Body
cg05727180	NM_001013836; NM_001013837; NM_003550	0.894674	0.901756	-0.00708126	chr7	2154720	Island	0.00439148	0.301051	Body;Body;Body
cg07129140	NM_001013836; NM_001013837; NM_003550; NM_001304524; NM_001304523	0.740576	0.746705	-0.00612897	chr7	2221024	OpenSea	0.00155681	0.268513	Body;Body;Body;Body;Body
cg07879287	NM_001013836; NM_001013837; NM_003550	0.874508	0.879712	-0.00520439	chr7	2129936	OpenSea	0.00776634	0.325431	Body;Body;Body
cg12112691	NM_001013836; NM_001013837; NM_003550; NM_001304524; NM_001304523; NM_001304525	0.655297	0.618065	0.037232	chr7	1869484	S_Shelf	0.0042579	0.300246	Body;Body;Body;Body;Body;Body
cg15547759	NM_001013836; NM_001013837; NM_003550; NM_001304524; NM_001304523	0.866779	0.846088	0.0206905	chr7	2092420	S_Shelf	0.000717852	0.253136	Body;Body;Body;Body;Body
cg17551891	NM_001013836; NM_001013837; NM_003550	0.731951	0.813595	-0.0816442	chr7	1960795	OpenSea	0.00152049	0.268176	Body;Body;Body
cg19939124	NM_001013836; NM_001013837; NM_003550	0.778215	0.794929	-0.0167132	chr7	2026965	Island	0.00192472	0.273645	Body;Body;Body
cg22382733	NM_001013836; NM_001013837; NM_003550	0.844174	0.885907	-0.0417329	chr7	2195684	Island	0.00519492	0.307018	Body;Body;Body
cg23182783	NM_001013836; NM_001013837; NM_003550	0.955696	0.956049	-0.000352189	chr7	2195801	Island	0.00918112	0.333612	Body;Body;Body
cg26220185	NM_001013836; NM_001013837; NM_003550	0.839754	0.848684	-0.00893022	chr7	1894574	N_Shore	0.000264285	0.236252	Body;Body;Body
cg26308909	NM_001013836; NM_001013837; NM_003550	0.782347	0.784558	-0.00221076	chr7	2233090	OpenSea	0.00564824	0.310311	Body;Body;Body
cg26996890	NM_001013836; NM_001013837; NM_003550	0.933275	0.944375	-0.0110999	chr7	1980808	S_Shore	0.00491909	0.304634	Body;Body;Body

## Sheet: DIP2C
	Gene,ID	Gene,name	CpG,number	CpG
10614	NM_014974	DIP2C	13	cg01263942;cg01409593;cg03057023;cg15763628;cg16936421;cg17085581;cg18874483;cg20251943;cg23681599;cg23978242;cg25297146;cg26564768;cg26769118
	Gene,ID	Crohn	No_crohn	beta_diff	chr	pos	Relation_to_Island	pval	qval
cg01263942	NM_014974; NR_027152; NR_027151	0.750089	0.748552	0.00153778	chr10	695859	OpenSea	0.00571716	0.311319	Body;TSS200;TSS200
cg01409593	NM_014974	0.804736	0.820978	-0.0162425	chr10	453118	OpenSea	0.00381635	0.296202	Body
cg03057023	NM_014974	0.775921	0.778547	-0.00262637	chr10	726993	OpenSea	0.00300101	0.289481	Body
cg15763628	NM_014974	0.813115	0.767422	0.0456935	chr10	641167	OpenSea	0.00804121	0.327115	Body
cg16936421	NM_014974	0.600917	0.565112	0.0358047	chr10	729226	OpenSea	0.00988789	0.335949	Body
cg17085581	NM_014974	0.800926	0.776839	0.0240871	chr10	457768	N_Shore	0.00254072	0.282719	Body
cg18874483	NM_014974	0.440575	0.430947	0.00962808	chr10	419437	N_Shelf	0.00731087	0.322013	Body
cg20251943	NM_014974	0.80716	0.839672	-0.0325121	chr10	407721	N_Shore	0.000582066	0.251868	Body
cg23681599	NM_014974	0.501234	0.553839	-0.0526053	chr10	711944	Island	0.00642041	0.315695	Body
cg23978242	NM_014974	0.823726	0.833256	-0.00952991	chr10	530635	N_Shore	0.00420579	0.299674	Body
cg25297146	NM_014974	0.959051	0.954944	0.00410682	chr10	679399	Island	0.00121874	0.262229	Body
cg26564768	NM_014974	0.70326	0.709275	-0.00601515	chr10	347227	S_Shore	0.00612885	0.313895	Body
cg26769118	NM_014974	0.981259	0.978284	0.00297503	chr10	394632	N_Shore	0.00649104	0.316337	Body

## Sheet: INPP5A
	Gene,ID	Gene,name	CpG,number	CpG
9175	NM_005539	INPP5A	13	cg01195672;cg05985448;cg06403921;cg06760238;cg10013455;cg10967866;cg15633679;cg16323428;cg17010023;cg17496877;cg23586121;cg25268100;cg27079057
	Gene,ID	Crohn	No_crohn	beta_diff	chr	pos	Relation_to_Island	pval	qval
cg01195672	NM_005539	0.858219	0.882091	-0.0238713	chr10	134557941	S_Shelf	0.00519337	0.307018	Body
cg05985448	NM_005539	0.8288	0.799899	0.0289008	chr10	134359359	N_Shore	0.0061681	0.314469	Body
cg06403921	NM_005539	0.893498	0.892964	0.000533806	chr10	134466874	N_Shore	0.00117536	0.262229	Body
cg06760238	NM_005539	0.805594	0.8542	-0.0486063	chr10	134400036	OpenSea	0.00819582	0.327699	Body
cg10013455	NM_005539	0.788274	0.848489	-0.0602143	chr10	134400191	OpenSea	0.00862404	0.330883	Body
cg10967866	NM_005539	0.958061	0.951494	0.00656669	chr10	134362164	S_Shore	0.000102553	0.231506	Body
cg15633679	NM_005539	0.880218	0.882112	-0.00189409	chr10	134421801	OpenSea	0.00330938	0.291452	Body
cg16323428	NM_005539	0.874934	0.857102	0.0178316	chr10	134456301	N_Shelf	0.00194406	0.273691	Body
cg17010023	NM_005539	0.845532	0.850263	-0.00473185	chr10	134542031	S_Shelf	0.00584909	0.312296	Body
cg17496877	NM_005539	0.932685	0.912126	0.0205588	chr10	134476628	N_Shore	0.00311606	0.290116	Body
cg23586121	NM_005539	0.955187	0.95276	0.00242746	chr10	134586462	Island	0.000629811	0.251954	Body
cg25268100	NM_005539	0.12842	0.116339	0.0120815	chr10	134457731	N_Shelf	0.00192822	0.273645	Body
cg27079057	NM_005539	0.865025	0.889537	-0.0245126	chr10	134476582	N_Shore	0.00139854	0.265837	Body

## Sheet: ATP11A
	Gene,ID	Gene,name	CpG,number	CpG
10741	NM_015205; NM_032189	ATP11A	12	cg02648298;cg02820901;cg06146802;cg06867072;cg08826875;cg09507215;cg11153505;cg12144573;cg15424477;cg17296589;cg22122329;cg27243603
	Gene,ID	Crohn	No_crohn	beta_diff	chr	pos	Relation_to_Island	pval	qval
cg02648298	NM_015205; NM_032189	0.752108	0.72621	0.025898	chr13	113489411	N_Shelf	0.00621697	0.314556	Body;Body
cg02820901	NM_015205; NM_032189	0.874471	0.880633	-0.00616151	chr13	113351484	Island	0.00295542	0.288277	Body;Body
cg06146802	NM_015205; NM_032189	0.508258	0.540932	-0.032674	chr13	113363051	OpenSea	0.00884441	0.331674	Body;Body
cg06867072	NM_015205; NM_032189	0.755535	0.780133	-0.0245984	chr13	113370714	OpenSea	0.00273569	0.285909	Body;Body
cg08826875	NM_015205; NM_032189	0.842774	0.8234	0.0193742	chr13	113366920	OpenSea	0.00749301	0.323586	Body;Body
cg09507215	NM_015205; NM_032189	0.422173	0.317411	0.104762	chr13	113348391	N_Shelf	0.00281627	0.286999	Body;Body
cg11153505	NM_015205; NM_032189	0.850602	0.836991	0.0136107	chr13	113378377	OpenSea	0.00311019	0.290116	Body;Body
cg12144573	NM_015205; NM_032189	0.652063	0.709942	-0.05788	chr13	113530013	OpenSea	0.0081269	0.327619	Body;Body
cg15424477	NM_015205; NM_032189	0.800583	0.826759	-0.026176	chr13	113428288	N_Shore	0.00177938	0.271438	Body;Body
cg17296589	NM_015205; NM_032189	0.0582507	0.0563969	0.00185382	chr13	113366074	OpenSea	0.00118749	0.262229	Body;Body
cg22122329	NM_015205; NM_032189	0.848511	0.815677	0.0328337	chr13	113506845	OpenSea	0.00775356	0.325395	Body;Body
cg27243603	NM_015205; NM_032189	0.0247062	0.0185873	0.00611887	chr13	113344769	Island	0.0086147	0.330883	Body;Body

[truncated: 9 more sheets: RPTOR, TRAPPC9, TNXB, CAMTA1, AUTS2, RPS6KA2, MIR1268A, CUX1, KCNQ1]
