# Supplementary material for: Adipose stem cells from patients with Crohn’s disease show a distinctive DNA methylation pattern
Source: Clin Epigenetics. 2020 Apr 6;12:53. doi: 10.1186/s13148-020-00843-3 (PMC7137346; doi:10.1186/s13148-020-00843-3)
Supplement: Supplementary file 2 — Additional file 2. Supplementary file 2. [file 13148_2020_843_MOESM2_ESM.xlsx]

## Sheet: ALL_DMRs
UCSC_RefGene_Name	Number.of.DMRs
PTPRN2	16
TNXB	10
SDK1	8
EMX2OS	5
LOC404266	4
RIMBP2	4
WT1	4
ARMCX5-GPRASP2	3
BCYRN1	3
C7orf50	3
CCDC140	3
DIP2C	3
EBF3	3
EMX2	3
EN1	3
HOXA-AS3	3
HOXA10	3
HOXA10-HOXA9	3
HOXC11	3
ISLR2	3
LOC100133991	3
MAD1L1	3
MAML3	3
MCF2L	3
NOTCH4	3
PAX9	3
PCDHGA1	3
PCDHGA2	3
PCDHGA3	3
PCDHGA4	3
PCDHGA5	3
PCDHGA6	3
PCDHGA7	3
PCDHGB1	3
PCDHGB2	3
PCDHGB3	3
PHKA2	3
PRDM16	3
SHROOM3	3
SIM2	3
SOX3	3
TBCD	3
TBL1X	3
WDR45	3
ABLIM2	2
AHRR	2
ALX4	2
ARHGAP36	2
ARHGAP6	2
ARMCX1	2
ATP11A	2
ATP6AP1	2
ATXN7	2
BCAT1	2
BCL6	2
BCOR	2
C10orf41	2
C12orf62	2
C17orf46	2
C1orf86	2
C2	2
CD24	2
CENPI	2
CHID1	2
CHRD	2
CSGALNACT1	2
CYP1B1	2
DIAPH2	2
DLG2	2
DLX5	2
DLX6AS	2
DOK1	2
DPP4	2
DPP6	2
EVX1	2
EVX1-AS	2
EYA1	2
FABP5	2
FAM122C	2
FAM123B	2
FBLN2	2
FGF13	2
FGFR2	2
FLJ30058	2
FLJ32063	2
FXYD1	2
G6PD	2
GAS7	2
GATA2	2
GMCL1	2
GSX2	2
HAUS7	2
HECW1	2
HIST1H3D	2
HLA-C	2
HOTAIR	2
HOXA2	2
HOXA3	2
HOXA6	2
HOXB-AS3	2
HOXB4	2
HOXB5	2
HOXB6	2
HOXC-AS3	2
HOXC10	2
HRH1	2
HSF4	2
HUWE1	2
IFITM1	2
IGF2	2
IGFALS	2
IKBKG	2
INPP5E	2
INS-IGF2	2
IQSEC1	2
JAKMIP3	2
KCNC4	2
KCND1	2
KCNK16	2
KCNQ1	2
KRTAP22-1	2
KRTAP6-2	2
LOC100128003	2
LOC100130872-SPON2	2
LOC101926915	2
LOC146336	2
LOC440839	2
LOXL3	2
LSP1	2
LTBR	2
LYPD6	2
MAMLD1	2
METRNL	2
MXRA8	2
NBPF20	2
NHS	2
NHSL2	2
NINJ2	2
NLGN3	2
NRP2	2
NXN	2
OPCML	2
PAX3	2
PAX8	2
PCDHGA10	2
PCDHGA11	2
PCDHGA12	2
PCDHGA8	2
PCDHGA9	2
PCDHGB4	2
PCDHGB5	2
PCDHGB6	2
PCDHGB7	2
PCP2	2
PHYHIP	2
PIN4	2
PITX1	2
PMFBP1	2
PPL	2
PRDM6	2
PRDM8	2
PTPRH	2
RCAN2	2
RPH3AL	2
RPL36A-HNRNPH2	2
SAMD11	2
SATB2	2
SH3BP1	2
SLC10A3	2
SLC16A2	2
SLC22A11	2
SLC22A2	2
SLC30A1	2
SMOC2	2
SNORD115-15	2
SNORD115-21	2
SP5	2
SPEG	2
SPON2	2
SUV420H1	2
TBC1D16	2
TBX15	2
TBX5	2
TFAP2E	2
TGIF1	2
THOC7	2
TM4SF1	2
TM4SF1-AS1	2
TMLHE	2
TP73	2
TRIM31	2
TRIM7	2
TSC22D3	2
TTTY14	2
VMO1	2
WDR90	2
ZC4H2	2
ZFP37	2
ZFPM1	2
ZNF503-AS2	2
ABAT	1
ABCA13	1
ABCB7	1
ABCD1	1
ABHD15	1
ABL1	1
ABP1	1
ACAP3	1
ACBD4	1
ACN9	1
ACOT12	1
ACOT9	1
ACOX2	1
ACOXL	1
ACSL4	1
ACTG2	1
ACVR1	1
ADAM18	1
ADAM32	1
ADAMTS17	1
ADAMTS19	1
ADAMTS9	1
ADAMTS9-AS1	1
ADAMTSL5	1
ADCY3	1
ADCY9	1
ADCYAP1	1
ADGRD1	1
ADGRF5	1
ADIG	1
ADIRF	1
ADNP2	1
ADORA2A-AS1	1
ADPRH	1
ADPRHL1	1
AFAP1	1
AFF2	1
AGAP2	1
AGRN	1
AIFM1	1
AIRE	1
AK3L1	1
AKT1	1
ALAS1	1
ALDH1A2	1
ALDH1A3	1
ALDH3A1	1
ALDH7A1	1
ALOX15B	1
ALOX5AP	1
ALPK2	1
ALPK3	1
AMER1	1
AMER2	1
AMIGO1	1
AMMECR1	1
AMPD2	1
AMPD3	1
AMZ1	1
ANGPT1	1
ANGPT2	1
ANGPTL2	1
ANK1	1
ANK2	1
ANK3	1
ANKRD58	1
ANKRD6	1
ANO1	1
ANO9	1
ANXA4	1
AOC1	1
AP1S2	1
APBB2	1
APCDD1	1
APEX2	1
APLN	1
APLP1	1
APLP2	1
APOBEC2	1
APOO	1
APOOL	1
APRT	1
AQP1	1
AQP2	1
AR	1
ARAF	1
ARAP1	1
ARC	1
ARHGAP22	1
ARHGAP27	1
ARHGDIB	1
ARHGEF18	1
ARHGEF6	1
ARHGEF9	1
ARL15	1
ARL4A	1
ARL5C	1
ARMC2	1
ARMC3	1
ARMCX2	1
ARMCX3	1
ARMCX5	1
ARMCX6	1
ARPP-21	1
ARPP21	1
ARR3	1
ART4	1
ARX	1
ASAM	1
ASAP1	1
ASAP3	1
ASB4	1
ASCL4	1
ASFMR1	1
ASS1	1
ATG4A	1
ATOH1	1
ATP6AP2	1
ATP6V0A2	1
ATP7A	1
ATRX	1
ATXN8OS	1
AURKC	1
AUTS2	1
AVEN	1
AVP	1
B3GALNT1	1
B3GALT4	1
B3GNT5	1
B4GALNT1	1
B4GALT1	1
B9D1	1
BAALC	1
BAIAP2	1
BAIAP2L2	1
BAK1	1
BCAP31	1
BCAS2	1
BCL11B	1
BCL2	1
BCL7C	1
BEND6	1
BEX2	1
BEX4	1
BEX5	1
BGLAP	1
BGN	1
BHLHA9	1
BHLHB9	1
BHLHE22	1
BHMT2	1
BLID	1
BLK	1
BMF	1
BMP7	1
BNC2	1
BRCA2	1
BRCC3	1
BRD4	1
BRDT	1
BRF1	1
BRI3	1
BRSK2	1
BRUNOL4	1
BRWD3	1
BTBD10	1
BTBD19	1
BTBD6	1
BTK	1
BTNL10	1
C10orf114	1
C10orf116	1
C10orf28	1
C10orf47	1
C10orf55	1
C11orf88	1
C12orf23	1
C12orf77	1
C13orf16	1
C13orf36	1
C13orf39	1
C14orf162	1
C15orf2	1
C15orf56	1
C15orf60	1
C16orf45	1
C16orf79	1
C17orf64	1
C17orf97	1
C18orf1	1
C19orf21	1
C19orf24	1
C19orf26	1
C19orf73	1
C1GALT1C1	1
C1orf125	1
C1orf126	1
C1orf158	1
C1orf198	1
C1orf210	1
C1orf65	1
C1QL2	1
C1QL3	1
C1QTNF1	1
C1QTNF3	1
C1QTNF3-AMACR	1
C20orf197	1
C21orf56	1
C22orf27	1
C22orf40	1
C22orf45	1
C2CD4D	1
C2orf48	1
C2orf73	1
C2orf85	1
C3orf30	1
C3orf37	1
C3orf56	1
C4orf42	1
C4orf44	1
C5orf38	1
C5orf39	1
C5orf49	1
C5orf56	1
C5orf58	1
C5orf66	1
C6orf108	1
C6orf123	1
C6orf155	1
C6orf27	1
C6orf47	1
C7orf13	1
C7orf16	1
C7orf20	1
C7orf49	1
C7orf65	1
C8orf34	1
C8orf34-AS1	1
C8orf56	1
C8orf71	1
C8orf73	1
C9orf173-AS1	1
C9orf75	1
CA10	1
CABP2	1
CABYR	1
CACNA1C	1
CACNA1D	1
CACNA2D2	1
CACNB1	1
CACNB2	1
CAMSAP1	1
CANX	1
CAPG	1
CAPS2	1
CARD14	1
CASK	1
CASP4	1
CASZ1	1
CBFA2T3	1
CBLC	1
CCAR1	1
CCDC109B	1
CCDC160	1
CCDC185	1
CCDC22	1
CCDC3	1
CCDC36	1
CCDC50	1
CCDC60	1
CCDC80	1
CCDC85B	1
CCDC85C	1
CCKAR	1
CCKBR	1
CCL16	1
CCL5	1
CCNF	1
CD34	1
CD40	1
CD63	1
CD70	1
CD99L2	1
CDC27	1
CDC42BPA	1
CDH23	1
CDH4	1
CDH5	1
CDHR3	1
CDKAL1	1
CDKL1	1
CDKL2	1
CDKL5	1
CDON	1
CDS1	1
CDX4	1
CDYL	1
CECR2	1
CELSR1	1
CENPT	1
CERK	1
CERKL	1
CERS6	1
CETN2	1
CFB	1
CFD	1
CHCHD2	1
CHD1L	1
CHIC1	1
CHKB	1
CHKB-CPT1B	1
CHPT1	1
CHRDL1	1
CHRM5	1
CHRNA9	1
CHRNB4	1
CHST11	1
CHST14	1
CHST7	1
CIDEB	1
CITED1	1
CKLF-CMTM1	1
CLCN5	1
CLDN11	1
CLDN14	1
CLDN4	1
CLEC3B	1
CLEC4G	1
CLIC3	1
CLIC6	1
CLIP4	1
CLNK	1
CMC4	1
CMKLR1	1
CMTM1	1
CMTM2	1
CMTM5	1
CNIH	1
CNKSR2	1
CNR1	1
CNTN4	1
COBL	1
COBRA1	1
COG8	1
COL11A2	1
COL15A1	1
COL4A1	1
COL4A2	1
COL4A5	1
COL4A6	1
COL8A2	1
CORO1B	1
CORO6	1
COX6B1	1
COX7A1	1
COX7B	1
COX8C	1
CPE	1
CPEB1	1
CPPED1	1
CPT1B	1
CRB3	1
CRELD1	1
CRHBP	1
CRYGN	1
CRYZ	1
CS	1
CSNK2B	1
CSPG4	1
CST11	1
CSTF2	1
CT62	1
CTBP1	1
CTBP1-AS2	1
CTBP2	1
CTD-2270F17.1	1
CTF1	1
CTHRC1	1
CTNNA1	1
CTNND2	1
CTSF	1
CTSK	1
CTTNBP2	1
CUL4B	1
CUL5	1
CUX1	1
CX3CR1	1
CXCL12	1
CXCL16	1
CXorf22	1
CXorf26	1
CXorf38	1
CXorf39	1
CXorf40B	1
CXorf41	1
CXorf42	1
CXorf56	1
CXorf57	1
CXorf58	1
CXorf67	1
CYB561	1
CYB561D2	1
CYB5D1	1
CYFIP1	1
CYLD	1
CYP27A1	1
CYP27C1	1
CYP2E1	1
CYP4X1	1
CYTH4	1
DACH2	1
DAO	1
DAPK1	1
DAXX	1
DBX2	1
DCAF10	1
DCAF12L2	1
DDAH2	1
DDC	1
DDIT3	1
DDX26B	1
DDX26B-AS1	1
DDX53	1
DDX55	1
DEDD2	1
DEF6	1
DENND1B	1
DGCR14	1
DGCR6	1
DGKD	1
DGKH	1
DGKK	1
DGKZ	1
DHX15	1
DHX16	1
DIO2	1
DIO2-AS1	1
DIO3	1
DKC1	1
DKFZP434H168	1
DLEC1	1
DLEU1	1
DLG3	1
DLGAP2	1
DLX1	1
DLX3	1
DLX6	1
DLX6-AS1	1
DMD	1
DMGDH	1
DMRT1	1
DMRTA2	1
DNAH10	1
DNAH3	1
DNAH8	1
DNAI2	1
DNAJA1	1
DNAJB13	1
DNAJC2	1
DNASE1L1	1
DNASE1L3	1
DNHD1	1
DNM1L	1
DOCK2	1
DOK3	1
DOK7	1
DPCR1	1
DST	1
DSTN	1
DTNA	1
DTX1	1
DTX3	1
DUSP22	1
DUSP3	1
DUSP9	1
DUXA	1
DYNC1H1	1
DYNLRB1	1
DYNLT3	1
EAF1	1
EBF2	1
ECE1	1
ECHDC3	1
EDA	1
EDNRA	1
EFCAB4B	1
EFNB1	1
EFNB2	1
EGFLAM	1
EHD3	1
EHMT2	1
EIF2D	1
EIF4E2	1
EIF4E3	1
EIF4EBP2	1
ELAVL4	1
ELF4	1
ELFN1	1
ELK1	1
EMD	1
EMILIN2	1
EML6	1
EMX1	1
ENKUR	1
ENO1	1
ENOX2	1
EPB41L2	1
EPCAM	1
EPHA2	1
ERBB4	1
ERCC6L	1
ERICH1	1
ERN1	1
ESR1	1
ESRRA	1
ESX1	1
ESYT1	1
ETS2	1
EXOC3L2	1
EXOSC1	1
EXOSC9	1
EXPH5	1
EYA4	1
F11-AS1	1
F2R	1
FAAP20	1
FABP1	1
FADS3	1
FAM100A	1
FAM104B	1
FAM107A	1
FAM113B	1
FAM120C	1
FAM122B	1
FAM123A	1
FAM127A	1
FAM127B	1
FAM127C	1
FAM128A	1
FAM132A	1
FAM155B	1
FAM156A	1
FAM180B	1
FAM196B	1
FAM199X	1
FAM20A	1
FAM222B	1
FAM3A	1
FAM50A	1
FAM53B	1
FAM53B-AS1	1
FAM55B	1
FAM58A	1
FAM59B	1
FAM70A	1
FAM78A	1
FANCA	1
FANCB	1
FAT1	1
FAT4	1
FBXL8	1
FCGRT	1
FEZF1	1
FEZF1-AS1	1
FGD1	1
FGD5	1
FGF13-AS1	1
FGF19	1
FGF20	1
FGFR3	1
FHAD1	1
FHL1	1
FHL2	1
FHOD1	1
FIBP	1
FITM1	1
FLJ22536	1
FLJ23834	1
FLJ27354	1
FLJ39609	1
FLJ42875	1
FLJ45983	1
FLNA	1
FLOT1	1
FLVCR2	1
FMN1	1
FMNL1	1
FMO1	1
FMOD	1
FMR1	1
FMR1-AS1	1
FN3KRP	1
FOXB2	1
FOXF1	1
FOXK1	1
FOXL1	1
FOXM1	1
FOXO4	1
FOXP1	1
FOXP4	1
FRAS1	1
FRMD1	1
FRMPD4	1
FTLP10	1
FTMT	1
FTSJ1	1
FUCA1	1
FUNDC1	1
FUNDC2	1
FXYD7	1
FZD2	1
GAB3	1
GABRA5	1
GABRE	1
GABRG3	1
GABRQ	1
GADD45A	1
GADD45G	1
GAL3ST2	1
GALNT15	1
GALNT9	1
GALNTL2	1
GAREML	1
GAS2L3	1
GATA2-AS1	1
GATA3	1
GATM	1
GBGT1	1
GBP4	1
GCSH	1
GDF6	1
GDI1	1
GDNF	1
GEMIN4	1
GET4	1
GFM1	1
GGT1	1
GIMAP8	1
GJB6	1
GK	1
GK2	1
GLA	1
GLI3	1
GLIPR1L2	1
GLRB	1
GLTPD2	1
GNA12	1
GNAO1	1
GNL3L	1
GPATCH4	1
GPC1	1
GPC3	1
GPD1	1
GPKOW	1
GPR101	1
GPR108	1
GPR116	1
GPR133	1
GPR146	1
GPR17	1
GPR27	1
GPR37L1	1
GPR44	1
GPR68	1
GPR75	1
GPRASP1	1
GPRASP2	1
GPRC5A	1
GPX3	1
GPX5	1
GRASP	1
GRB14	1
GRB2	1
GRB7	1
GREB1	1
GREM2	1
GRHL2	1
GRIA1	1
GRIA2	1
GRIA3	1
GRIK2	1
GRIN2B	1
GRIN3A	1
GRIPAP1	1
GRK5	1
GRM1	1
GRM2	1
GRM7	1
GSN	1
GSTO2	1
GTF2H1	1
GTF3C1	1
GXYLT1	1
GYLTL1B	1
H2AFJ	1
HAL	1
HAND2	1
HAND2-AS1	1
HCCS	1
HCFC1	1
HCG18	1
HCG27	1
HCG4P6	1
HDAC1	1
HDAC11	1
HDAC11-AS1	1
HDAC4	1
HDAC8	1
HDGF2	1
HDGFRP2	1
HDLBP	1
HDX	1
HEIH	1
HEY2	1
HGF	1
HGFAC	1
HIF3A	1
HIST1H2AA	1
HIST1H2AD	1
HIST1H2AE	1
HIST1H2BA	1
HIST1H2BF	1
HIST1H2BG	1
HLA-A	1
HLA-DPA1	1
HLA-DPB1	1
HLA-DQB1	1
HLA-G	1
HMGA1	1
HMGA2	1
HMGB3	1
HMGCLL1	1
HMGN5	1
HMHA1	1
HMOX2	1
HNRNPH2	1
HOMER1	1
HOTAIRM1	1
HOXA-AS2	1
HOXA10-AS	1
HOXA5	1
HOXA9	1
HOXB3	1
HOXB8	1
HOXC4	1
HOXD-AS2	1
HOXD10	1
HOXD11	1
HOXD13	1
HOXD8	1
HPN	1
HPRT1	1
HPS4	1
HPS5	1
HPSE	1
HRASLS	1
HS3ST1	1
HSD17B10	1
HSD3B7	1
HSF1	1
HSF5	1
HSPB8	1
HTATSF1	1
HTR1D	1
HTR2A	1
HYLS1	1
ICMT	1
IDH3G	1
IDS	1
IFFO1	1
IFNL4	1
IFT140	1
IGBP1	1
IGF2AS	1
IGSF1	1
IGSF11	1
IGSF23	1
IGSF9	1
IKBKE	1
IKZF1	1
IKZF4	1
IL10RA	1
IL13RA1	1
IL15RA	1
IL1RAPL2	1
IL20	1
IL34	1
IL5RA	1
IMP5	1
INADL	1
INPP5A	1
INPPL1	1
INSL6	1
IQCE	1
IRF5	1
IRF7	1
IRF8	1
IRS1	1
IRS4	1
IRX2	1
IRX3	1
ITGB2	1
ITGB2-AS1	1
ITM2A	1
ITPKB	1
ITPRIP	1
JADE2	1
JPH4	1
KAT5	1
KATNAL2	1
KAZN	1
KCNAB2	1
KCNAB3	1
KCND3	1
KCNE4	1
KCNIP1	1
KCNIP2	1
KCNK12	1
KCNK17	1
KCNK3	1
KCNMB1	1
KCTD1	1
KCTD2	1
KDELR1	1
KDM5C	1
KDM6A	1
KIAA0101	1
KIAA0495	1
KIAA0748	1
KIAA1026	1
KIAA1409	1
KIAA1522	1
KIAA1826	1
KIAA1949	1
KIF19	1
KIF4A	1
KL	1
KLF14	1
KLF8	1
KLHDC5	1
KLHDC7A	1
KLHL1	1
KLHL13	1
KLHL29	1
KLHL34	1
KLHL35	1
KNDC1	1
KPNA5	1
KRBOX1	1
KRBOX1-AS1	1
KRBOX4	1
KREMEN1	1
KREMEN2	1
KRT72	1
KRTAP12-3	1
KRTAP2-3	1
KRTAP24-1	1
KRTCAP3	1
LAGE3	1
LAIR1	1
LAS1L	1
LASS6	1
LAYN	1
LCAT	1
LCLAT1	1
LCN1	1
LCP2	1
LDLRAD4	1
LDOC1	1
LETM1	1
LGTN	1
LHCGR	1
LHX1	1
LHX8	1
LHX9	1
LIMCH1	1
LIMK1	1
LIMS2	1
LINC00337	1
LINC00463	1
LINC00577	1
LINC00629	1
LINC00838	1
LINC00847	1
LINC00877	1
LINC00880	1
LINC00881	1
LINC00982	1
LINC01096	1
LINC01159	1
LINC01166	1
LINC01168	1
LINC01191	1
LINC01201	1
LINC01227	1
LINC01278	1
LINC01304	1
LINC01305	1
LINC01485	1
LINC01486	1
LINC01530	1
LINC01560	1
LINGO3	1
LIPE	1
LMF1	1
LMF1-AS1	1
LMO3	1
LMOD1	1
LMX1A	1
LNX1	1
LNX1-AS1	1
LOC100049716	1
LOC100128398	1
LOC100128554	1
LOC100128977	1
LOC100129203	1
LOC100129940	1
LOC100130017	1
LOC100130370	1
LOC100130417	1
LOC100130776	1
LOC100130872	1
LOC100132111	1
LOC100133957	1
LOC100233209	1
LOC100272228	1
LOC100286938	1
LOC100287216	1
LOC100288797	1
LOC100302652	1
LOC100303728	1
LOC100499194	1
LOC100507002	1
LOC100652768	1
LOC101054525	1
LOC101927292	1
LOC101927318	1
LOC101927583	1
LOC101927835	1
LOC101927914	1
LOC101928034	1
LOC101928358	1
LOC101928402	1
LOC101928697	1
LOC101929057	1
LOC101929567	1
LOC101929718	1
LOC102546294	1
LOC102723373	1
LOC102723376	1
LOC102724153	1
LOC105373383	1
LOC105376360	1
LOC139201	1
LOC145663	1
LOC146880	1
LOC149837	1
LOC150776	1
LOC150935	1
LOC153328	1
LOC154449	1
LOC169834	1
LOC220930	1
LOC253039	1
LOC283177	1
LOC283731	1
LOC285548	1
LOC338799	1
LOC387763	1
LOC388965	1
LOC389458	1
LOC399959	1
LOC400794	1
LOC401463	1
LOC401588	1
LOC440311	1
LOC440925	1
LOC441666	1
LOC650226	1
LOC654433	1
LOC728392	1
LOC728723	1
LOC729506	1
LOC729678	1
LOC730755	1
LOC84856	1
LOC84931	1
LOC91149	1
LOC92249	1
LONRF3	1
LOXL1	1
LOXL1-AS1	1
LPCAT2	1
LPL	1
LRAT	1
LRFN4	1
LRIT1	1
LRRC23	1
LRRC3B	1
LRRC47	1
LRRC52	1
LRRC74B	1
LRRC8C	1
LRRFIP1	1
LRRN1	1
LRRTM2	1
LSM2	1
LSM5	1
LSMD1	1
LTB4R	1
LTB4R2	1
LTBP4	1
LTC4S	1
LUZP4	1
LVRN	1
LXN	1
LY6G5B	1
LY6G6C	1
LY6K	1
LYPD5	1
LYRM2	1
LYRM7	1
LYSMD4	1
LYST	1
MAEA	1
MAGEB2	1
MAGED1	1
MAGED2	1
MAGEE1	1
MAGEH1	1
MAGT1	1
MAML2	1
MAN1C1	1
MAN2B1	1
MAOA	1
MAP1LC3A	1
MAP1LC3B2	1
MAP2K4P1	1
MAP3K13	1
MAP3K14	1
MAP3K14-AS1	1
MAP3K15	1
MAP3K6	1
MAP3K7IP3	1
MAP7D2	1
MAP7D3	1
MAPRE3	1
MARVELD2	1
MAS1L	1
MAST1	1
MBD6	1
MBNL2	1
MBNL3	1
MBP	1
MBTPS2	1
MCART6	1
MCC	1
MCF2	1
MCF2L2	1
MCM2	1
MCM7	1
MCPH1	1
MCTS1	1
MDGA2	1
MECP2	1
MED12	1
MED24	1
MEG3	1
MEGF6	1
MEIS1	1
MET	1
METTL6	1
MEX3A	1
MFAP5	1
MFSD7	1
MGAT1	1
MGC14436	1
MGC16121	1
MGC16384	1
MGC2889	1
MGC45800	1
MGMT	1
MICALL1	1
MID1	1
MID1IP1	1
MID1IP1-AS1	1
MID2	1
MINA	1
MIR106B	1
MIR10A	1
MIR1180	1
MIR1247	1
MIR1256	1
MIR149	1
MIR153-2	1
MIR183	1
MIR196A2	1
MIR21	1
MIR210	1
MIR25	1
MIR3166	1
MIR424	1
MIR4458HG	1
MIR4536-1	1
MIR503	1
MIR503HG	1
MIR5187	1
MIR548AZ	1
MIR548H4	1
MIR5680	1
MIR596	1
MIR6717	1
MIR7515	1
MIR7515HG	1
MIR762HG	1
MIR886	1
MIR93	1
MIR96	1
MISP	1
MKL1	1
MKL2	1
MKNK2	1
MKRN3	1
MLC1	1
MLN	1
MMP28	1
MOB2	1
MOBP	1
MOCS1	1
MORC1	1
MORC4	1
MORF4L2	1
MORF4L2-AS1	1
MORN1	1
MOSPD1	1
MOSPD2	1
MPG	1
MPP1	1
MROH6	1
MRPL20	1
MRPL22	1
MRPL28	1
MS4A13	1
MSANTD1	1
MSANTD4	1
MSC	1
MSC-AS1	1
MSL3	1
MSN	1
MST4	1
MSX1	1
MTA3	1
MTCP1	1
MTCP1NB	1
MTF2	1
MTHFD1	1
MTHFS	1
MTM1	1
MTMR1	1
MTMR7	1
MTMR8	1
MTX1	1
MUC4	1
MXI1	1
MYADM	1
MYBL2	1
MYEOV2	1
MYO1C	1
NAA10	1
NAA11	1
NAA38	1
NAAA	1
NADSYN1	1
NAGS	1
NAP1L2	1
NARFL	1
NBLA00301	1
NBPF10	1
NBPF3	1
NBPF9	1
NCALD	1
NCAM1	1
NCOR2	1
NCRNA00200	1
NDE1	1
NDRG1	1
NDRG2	1
NDUFA1	1
NDUFB11	1
NDUFS6	1
NEFL	1
NEFM	1
NELF	1
NELFB	1
NEURL4	1
NFATC2	1
NFKBIA	1
NGEF	1
NGFRAP1	1
NIPAL4	1
NKAP	1
NKAPP1	1
NKD2	1
NKRF	1
NKX3-2	1
NLRP3	1
NMI	1
NMRAL1	1
NOC4L	1
NODAL	1
NOL4L	1
NOS1	1
NOSTRIN	1
NOX5	1
NPAP1	1
NPAS3	1
NPPA	1
NPRL2	1
NPTN	1
NR0B1	1
NR2E1	1
NR2F2	1
NR2F2-AS1	1
NR2F6	1
NR4A2	1
NRBP1	1
NRG2	1
NRGN	1
NRK	1
NRN1	1
NSDHL	1
NSMF	1
NSUN4	1
NUDT10	1
NUP210	1
NUP62CL	1
NXPE2	1
NXPH4	1
NXT2	1
ODC1	1
OGT	1
OLFML1	1
ONECUT1	1
OPHN1	1
OR10C1	1
OR11A1	1
OR14J1	1
OR2B11	1
OR2H1	1
OR2L13	1
OSBPL1A	1
OTOP3	1
OTUD5	1
OTX1	1
PABPC4L	1
PACSIN1	1
PADI1	1
PAK1	1
PAK3	1
PAK6	1
PALMD	1
PAPSS2	1
PAQR5	1
PAR4	1
PARVB	1
PARVG	1
PAX1	1
PAX6	1
PAX8-AS1	1
PBDC1	1
PBX1	1
PC	1
PCBP1	1
PCBP1-AS1	1
PCDH19	1
PCDHA1	1
PCDHB11	1
PCDHB12	1
PCDHB6	1
PCDHB7	1
PCDHGC3	1
PCDHGC4	1
PCSK1N	1
PCYT1B	1
PDE3A	1
PDE4D	1
PDE4DIP	1
PDGFRL	1
PDHA1	1
PDHA2	1
PDK3	1
PDLIM4	1
PDLIM7	1
PDXK	1
PDYN	1
PDZD11	1
PDZD4	1
PDZK1	1
PDZRN4	1
PEMT	1
PEX14	1
PF4	1
PFKFB3	1
PFN3	1
PGK1	1
PGLYRP2	1
PGLYRP3	1
PGR	1
PGRMC1	1
PHF19	1
PHF23	1
PHF6	1
PHF8	1
PHKA1	1
PICALM	1
PIGA	1
PIH1D3	1
PIM2	1
PIRT	1
PITX2	1
PIWIL2	1
PKIB	1
PKP3	1
PLA2G3	1
PLAGL1	1
PLAU	1
PLB1	1
PLCXD2	1
PLD3	1
PLD5	1
PLEC1	1
PLEKHA6	1
PLEKHG4	1
PLK3	1
PLP2	1
PLVAP	1
PLXNB1	1
PM20D1	1
PMPCA	1
PNCK	1
PNMA2	1
PNMAL1	1
PNMAL2	1
PNPO	1
PODN	1
POGZ	1
POLA1	1
POLR2K	1
POMC	1
POMGNT1	1
POMP	1
PON1	1
PON3	1
POR	1
PORCN	1
POU3F4	1
PP14571	1
PPAPDC1A	1
PPARG	1
PPARGC1B	1
PPFIA3	1
PPP1R17	1
PPP1R2P9	1
PPP1R3F	1
PPP2CB	1
PPP2R2B	1
PPP2R2C	1
PPP5D1	1
PPT2	1
PQBP1	1
PRAF2	1
PRDM13	1
PRDM2	1
PRDX4	1
PRICKLE3	1
PRKAG3	1
PRKCH	1
PRM3	1
PROCR	1
PROSER2	1
PROSER2-AS1	1
PRPF39	1
PRPS1	1
PRPS2	1
PRRG1	1
PRRG3	1
PRSS21	1
PRSS22	1
PRSS42	1
PRSS45	1
PRSS50	1
PSMB10	1
PSMB5	1
PSMD10	1
PSMD5	1
PSMD5-AS1	1
PSORS1C1	1
PSORS1C2	1
PTCH1	1
PTCHD1	1
PTGDR	1
PTGER4	1
PTK6	1
PTP4A3	1
PTTG1IP	1
PUSL1	1
PWAR4	1
PWWP2B	1
PXDNL	1
PYGM	1
PYGO1	1
PYY	1
R3HCC1L	1
RAB11FIP1	1
RAB19	1
RAB27A	1
RAB38	1
RAB39B	1
RAB41	1
RAB7A	1
RAD21L1	1
RAD51AP2	1
RALGPS1	1
RALYL	1
RANBP6	1
RAP1GAP	1
RAP2C	1
RAP2C-AS1	1
RAPGEF4	1
RAPGEF4-AS1	1
RAPGEFL1	1
RARA	1
RASA3	1
RASD2	1
RASGRP1	1
RASSF5	1
RASSF9	1
RBBP7	1
RBM10	1
RBM20	1
RBM24	1
RBM3	1
RBM41	1
RBMX	1
RBMX2	1
RBMXL2	1
RBP1	1
RCN2	1
RDBP	1
REC8	1
RENBP	1
REPIN1	1
REPS2	1
RER1	1
RERG	1
RESP18	1
RFPL4B	1
RGAG4	1
RGL3	1
RGMA	1
RGN	1
RGS4	1
RGS7BP	1
RHBDD1	1
RHNO1	1
RHOT2	1
RIMS2	1
RIN2	1
RIOK3	1
RLIM	1
RNF113A	1
RNF128	1
RNF13	1
RNF187	1
RNF19A	1
RNF212	1
RNF219-AS1	1
RNF25	1
RNF32	1
RNF39	1
RNU5D	1
RNU5D-1	1
RNU5E	1
RNU5E-1	1
RNU6-66P	1
ROBO2	1
RP2	1
RPGR	1
RPL10	1
RPL26	1
RPL29	1
RPL36A	1
RPL39	1
RPS6KA3	1
RPS6KA6	1
RPTOR	1
RRAGB	1
RTEL1	1
RTEL1-TNFRSF6B	1
RTKN	1
RUFY4	1
RUNX2	1
RUNX3	1
RXRA	1
S100A16	1
S100A4	1
S100A9	1
S100P	1
S1PR2	1
SACS	1
SALL1	1
SAT1	1
SATB2-AS1	1
SCAND2	1
SCML1	1
SCML2	1
SCML4	1
SCN1B	1
SCNN1A	1
SCUBE1	1
SDCCAG3	1
SDCCAG8	1
SDR42E1	1
SEC14L5	1
SECTM1	1
SEL1L3	1
SELK	1
SEMA3B	1
SEMA3B-AS1	1
SEMA3F	1
SEMA3G	1
SEMA4B	1
SEMA5A	1
SEMA5B	1
SEPT6	1
SEPT9	1
SERPINA10	1
SERPINA4	1
SERPINA5	1
SERPINF1	1
SESN3	1
SETD1A	1
SETD1B	1
SF3B14	1
SFRS13B	1
SFRS5	1
SFT2D2	1
SFXN5	1
SGK1	1
SGK2	1
SH3BGRL	1
SH3RF3	1
SHISA3	1
SHOX2	1
SHROOM4	1
SIGIRR	1
SIM1	1
SKAP2	1
SKI	1
SKIV2L	1
SKP1	1
SLA	1
SLAIN1	1
SLC12A4	1
SLC12A8	1
SLC15A4	1
SLC16A14	1
SLC16A8	1
SLC17A5	1
SLC17A7	1
SLC1A5	1
SLC1A7	1
SLC22A4	1
SLC24A3	1
SLC25A14	1
SLC25A43	1
SLC25A48	1
SLC25A5	1
SLC25A5-AS1	1
SLC25A53	1
SLC26A10	1
SLC26A8	1
SLC29A1	1
SLC2A1	1
SLC2A1-AS1	1
SLC2A14	1
SLC34A2	1
SLC35A2	1
SLC36A3	1
SLC38A10	1
SLC39A13	1
SLC39A2	1
SLC3A2	1
SLC43A3	1
SLC45A1	1
SLC46A1	1
SLC6A18	1
SLC6A19	1
SLC7A3	1
SLC8A2	1
SLC9A6	1
SLC9A7	1
SLCO2B1	1
SLFN12	1
SLITRK2	1
SLITRK4	1
SLPI	1
SLURP1	1
SMARCA1	1
SMOC1	1
SMS	1
SNAPC4	1
SNHG1	1
SNHG18	1
SNORA5A	1
SNORA5C	1
SNORA80B	1
SNORD115-10	1
SNORD115-16	1
SNORD115-22	1
SNORD115-23	1
SNORD115-33	1
SNORD115-34	1
SNORD115-42	1
SNORD124	1
SNORD22	1
SNORD28	1
SNORD29	1
SNORD30	1
SNORD31	1
SNORD61	1
SNX12	1
SNX18	1
SNX33	1
SOCS1	1
SORL1	1
SOX5	1
SOX7	1
SP100	1
SP2-AS1	1
SP9	1
SPACA5	1
SPAG9	1
SPATA32	1
SPATA9	1
SPATC1L	1
SPECC1L	1
SPECC1L-ADORA2A	1
SPESP1	1
SPG20	1
SPIN3	1
SPIN4	1
SPINK13	1
SPINK5L3	1
SPINK7	1
SPOCK2	1
SPRED2	1
SPRY3	1
SPTBN1	1
SPTBN5	1
SPX	1
SQSTM1	1
SRCRB4D	1
SRPK3	1
SRPX	1
SRRM3	1
SRSF12	1
SRSF5	1
SSC4D	1
SSH1	1
SSR4	1
ST14	1
ST20-MTHFS	1
STAG2	1
STARD13	1
STARD8	1
STAT5A	1
STAU2	1
STAU2-AS1	1
STK24	1
STK26	1
STK36	1
STON1-GTF2A1L	1
STRA6	1
STX16	1
STX16-NPEPL1	1
STX1B	1
STXBP5L	1
SUSD2	1
SUSD4	1
SUV39H1	1
SVIL	1
SWAP70	1
SYN1	1
SYNE1	1
SYNGR1	1
SYP	1
SYP-AS1	1
SYT5	1
SYTL3	1
SYTL4	1
T	1
TAB3	1
TACC2	1
TACR3	1
TAF1	1
TAF4	1
TAF5	1
TAF9B	1
TAGAP	1
TAGLN	1
TAPBP	1
TARID	1
TAZ	1
TBC1D1	1
TBC1D2	1
TBC1D25	1
TBC1D30	1
TBC1D8B	1
TBRG4	1
TBX2	1
TBX4	1
TBX5-AS1	1
TC2N	1
TCEAL1	1
TCEAL3	1
TCEAL8	1
TCEB3B	1
TCERG1L	1
TCF21	1
TCF4	1
TCF7	1
TCF7L2	1
TCFL5	1
TCONS_00029157	1
TDH	1
TESPA1	1
TEX11	1
TEX12	1
TFE3	1
TG	1
TGFB1I1	1
THAP11	1
THBD	1
THBS3	1
THEG	1
THNSL2	1
THOC2	1
THRB	1
THSD4	1
TIGD1	1
TIMM17B	1
TIMM8A	1
TJAP1	1
TJP3	1
TLE2	1
TLE6	1
TM9SF3	1
TM9SF4	1
TMEM108	1
TMEM119	1
TMEM132C	1
TMEM140	1
TMEM151B	1
TMEM159	1
TMEM164	1
TMEM173	1
TMEM181	1
TMEM185A	1
TMEM187	1
TMEM201	1
TMEM204	1
TMEM229A	1
TMEM229B	1
TMEM233	1
TMEM253	1
TMEM255A	1
TMEM263	1
TMEM30B	1
TMEM47	1
TMEM49	1
TMEM51	1
TMPRSS3	1
TMPRSS5	1
TMSB15A	1
TMSB15B	1
TNFAIP2	1
TNFSF4	1
TNNT3	1
TNS3	1
TOMM40L	1
TOX3	1
TP53AIP1	1
TP53I11	1
TP63	1
TPM2	1
TPRN	1
TRAF3IP2	1
TRAF3IP2-AS1	1
[truncated: 150 more rows]

## Sheet: DMRs_L3plus
UCSC_RefGene_Name	Number.of.DMRs
PTPRN2	15
TNXB	10
SDK1	7
EMX2OS	4
RIMBP2	4
WT1	4
ARMCX5-GPRASP2	3
BCYRN1	3
C7orf50	3
CCDC140	3
DIP2C	3
EN1	3
HOXA-AS3	3
HOXA10-HOXA9	3
ISLR2	3
LOC100133991	3
LOC404266	3
MCF2L	3
NOTCH4	3
PHKA2	3
SOX3	3
WDR45	3
ABLIM2	2
ALX4	2
ARHGAP36	2
ARHGAP6	2
ATP6AP1	2
BCAT1	2
BCOR	2
C10orf41	2
C17orf46	2
C1orf86	2
C2	2
CHID1	2
CSGALNACT1	2
CYP1B1	2
DLG2	2
DLX5	2
DLX6AS	2
DOK1	2
DPP4	2
DPP6	2
EBF3	2
EMX2	2
EVX1	2
EVX1-AS	2
FAM122C	2
FAM123B	2
FBLN2	2
FGF13	2
FGFR2	2
FLJ30058	2
FLJ32063	2
FXYD1	2
G6PD	2
GAS7	2
GATA2	2
GSX2	2
HAUS7	2
HOTAIR	2
HOXA2	2
HOXA3	2
HOXA6	2
HOXB-AS3	2
HOXB4	2
HOXB6	2
HOXC-AS3	2
HOXC10	2
HOXC11	2
HRH1	2
HSF4	2
HUWE1	2
IFITM1	2
IGF2	2
IGFALS	2
IKBKG	2
INS-IGF2	2
IQSEC1	2
JAKMIP3	2
KCNK16	2
KCNQ1	2
LOC100128003	2
LOC100130872-SPON2	2
LOC101926915	2
LOC440839	2
LOXL3	2
LSP1	2
LTBR	2
MAD1L1	2
MAML3	2
MAMLD1	2
METRNL	2
MXRA8	2
NHS	2
NHSL2	2
NINJ2	2
NLGN3	2
NRP2	2
NXN	2
PAX3	2
PAX8	2
PAX9	2
PCDHGA1	2
PCDHGA10	2
PCDHGA11	2
PCDHGA12	2
PCDHGA2	2
PCDHGA3	2
PCDHGA4	2
PCDHGA5	2
PCDHGA6	2
PCDHGA7	2
PCDHGA8	2
PCDHGA9	2
PCDHGB1	2
PCDHGB2	2
PCDHGB3	2
PCDHGB4	2
PCDHGB5	2
PCDHGB6	2
PCDHGB7	2
PHYHIP	2
PIN4	2
PITX1	2
PMFBP1	2
PRDM16	2
PRDM6	2
PRDM8	2
RCAN2	2
RPH3AL	2
RPL36A-HNRNPH2	2
SAMD11	2
SATB2	2
SHROOM3	2
SIM2	2
SLC10A3	2
SLC16A2	2
SLC22A11	2
SMOC2	2
SNORD115-15	2
SNORD115-21	2
SP5	2
SPEG	2
SPON2	2
TBC1D16	2
TBCD	2
TBX15	2
TBX5	2
TFAP2E	2
TGIF1	2
TM4SF1	2
TM4SF1-AS1	2
TNF	2
TSC22D3	2
VMO1	2
WDR90	2
ZC4H2	2
ZFPM1	2
ZNF503-AS2	2
ABAT	1
ABCA13	1
ABCB7	1
ABCD1	1
ABHD15	1
ABL1	1
ABP1	1
ACAP3	1
ACBD4	1
ACOT9	1
ACOX2	1
ACSL4	1
ACTG2	1
ADAM18	1
ADAM32	1
ADAMTS17	1
ADAMTS19	1
ADAMTS9	1
ADAMTS9-AS1	1
ADAMTSL5	1
ADCY3	1
ADCY9	1
ADCYAP1	1
ADGRD1	1
ADGRF5	1
ADIG	1
ADIRF	1
ADNP2	1
ADORA2A-AS1	1
ADPRHL1	1
AFAP1	1
AFF2	1
AGAP2	1
AHRR	1
AIFM1	1
AIRE	1
AKT1	1
ALDH1A2	1
ALDH1A3	1
ALDH3A1	1
ALPK2	1
ALPK3	1
AMER1	1
AMER2	1
AMIGO1	1
AMMECR1	1
AMPD2	1
AMZ1	1
ANGPT1	1
ANGPT2	1
ANK1	1
ANK2	1
ANK3	1
ANKRD58	1
ANKRD6	1
ANO1	1
ANO9	1
AOC1	1
APBB2	1
APCDD1	1
APEX2	1
APLN	1
APLP2	1
APOBEC2	1
APOO	1
APOOL	1
APRT	1
AQP1	1
AQP2	1
AR	1
ARAF	1
ARAP1	1
ARC	1
ARHGAP27	1
ARHGDIB	1
ARHGEF18	1
ARHGEF6	1
ARHGEF9	1
ARL15	1
ARL4A	1
ARL5C	1
ARMC2	1
ARMCX1	1
ARMCX2	1
ARMCX3	1
ARMCX5	1
ARMCX6	1
ARPP-21	1
ARPP21	1
ARR3	1
ART4	1
ARX	1
ASAM	1
ASB4	1
ASCL4	1
ASFMR1	1
ASS1	1
ATG4A	1
ATOH1	1
ATP11A	1
ATP6AP2	1
ATP6V0A2	1
ATP7A	1
ATRX	1
ATXN8OS	1
AURKC	1
B3GALNT1	1
B3GALT4	1
B3GNT5	1
B4GALNT1	1
B9D1	1
BAALC	1
BAIAP2	1
BAIAP2L2	1
BCAP31	1
BCAS2	1
BCL2	1
BCL6	1
BCL7C	1
BEND6	1
BEX2	1
BEX4	1
BEX5	1
BGLAP	1
BGN	1
BHLHA9	1
BHLHB9	1
BHLHE22	1
BHMT2	1
BLID	1
BLK	1
BMP7	1
BRCA2	1
BRCC3	1
BRD4	1
BRDT	1
BRF1	1
BRI3	1
BRUNOL4	1
BRWD3	1
BTBD10	1
BTBD19	1
BTBD6	1
BTK	1
BTNL10	1
C10orf114	1
C10orf116	1
C10orf28	1
C10orf47	1
C10orf55	1
C11orf88	1
C12orf23	1
C12orf62	1
C12orf77	1
C13orf16	1
C13orf36	1
C14orf162	1
C15orf2	1
C15orf56	1
C15orf60	1
C16orf45	1
C16orf79	1
C17orf64	1
C17orf97	1
C18orf1	1
C19orf21	1
C19orf24	1
C19orf73	1
C1GALT1C1	1
C1orf125	1
C1orf158	1
C1orf198	1
C1orf210	1
C1orf65	1
C1QL2	1
C1QL3	1
C1QTNF1	1
C1QTNF3	1
C1QTNF3-AMACR	1
C20orf197	1
C21orf56	1
C22orf27	1
C22orf45	1
C2CD4D	1
C2orf48	1
C2orf73	1
C2orf85	1
C3orf30	1
C3orf37	1
C3orf56	1
C4orf42	1
C4orf44	1
C5orf38	1
C5orf39	1
C5orf49	1
C5orf58	1
C5orf66	1
C6orf108	1
C6orf123	1
C6orf27	1
C6orf47	1
C7orf13	1
C7orf16	1
C7orf20	1
C7orf49	1
C7orf65	1
C8orf34	1
C8orf34-AS1	1
C8orf56	1
C8orf73	1
C9orf173-AS1	1
C9orf75	1
CA10	1
CABP2	1
CABYR	1
CACNA1C	1
CACNA1D	1
CACNA2D2	1
CACNB2	1
CANX	1
CAPG	1
CAPS2	1
CARD14	1
CASK	1
CASP4	1
CBFA2T3	1
CBLC	1
CCAR1	1
CCDC160	1
CCDC185	1
CCDC22	1
CCDC36	1
CCDC50	1
CCDC60	1
CCDC80	1
CCDC85C	1
CCKAR	1
CCL16	1
CCL5	1
CD24	1
CD34	1
CD40	1
CD63	1
CD99L2	1
CDC27	1
CDH23	1
CDH4	1
CDH5	1
CDHR3	1
CDKAL1	1
CDKL1	1
CDKL2	1
CDKL5	1
CDS1	1
CDX4	1
CDYL	1
CECR2	1
CENPI	1
CENPT	1
CERK	1
CERS6	1
CETN2	1
CFB	1
CHD1L	1
CHIC1	1
CHKB	1
CHKB-CPT1B	1
CHRD	1
CHRDL1	1
CHRNB4	1
CHST11	1
CHST14	1
CHST7	1
CIDEB	1
CITED1	1
CKLF-CMTM1	1
CLCN5	1
CLDN11	1
CLDN14	1
CLDN4	1
CLEC3B	1
CLEC4G	1
CLIC3	1
CLIC6	1
CLIP4	1
CLNK	1
CMC4	1
CMKLR1	1
CMTM1	1
CMTM2	1
CMTM5	1
CNIH	1
CNKSR2	1
CNR1	1
COBL	1
COBRA1	1
COG8	1
COL11A2	1
COL15A1	1
COL4A1	1
COL4A2	1
COL4A5	1
COL4A6	1
COL8A2	1
CORO1B	1
CORO6	1
COX7A1	1
COX7B	1
CPE	1
CPEB1	1
CPPED1	1
CPT1B	1
CRB3	1
CRHBP	1
CRYGN	1
CRYZ	1
CSNK2B	1
CSPG4	1
CSTF2	1
CT62	1
CTBP1	1
CTBP1-AS2	1
CTBP2	1
CTD-2270F17.1	1
CTF1	1
CTHRC1	1
CTNNA1	1
CTNND2	1
CTSF	1
CTSK	1
CUL4B	1
CUL5	1
CUX1	1
CXCL12	1
CXorf22	1
CXorf26	1
CXorf38	1
CXorf39	1
CXorf40B	1
CXorf41	1
CXorf42	1
CXorf56	1
CXorf57	1
CXorf58	1
CYB561	1
CYB561D2	1
CYB5D1	1
CYFIP1	1
CYP27A1	1
CYP2E1	1
CYP4X1	1
CYTH4	1
DACH2	1
DAO	1
DAPK1	1
DAXX	1
DBX2	1
DCAF12L2	1
DDAH2	1
DDC	1
DDIT3	1
DDX26B	1
DDX26B-AS1	1
DDX53	1
DDX55	1
DEDD2	1
DEF6	1
DENND1B	1
DGCR14	1
DGKH	1
DGKK	1
DGKZ	1
DHX16	1
DIAPH2	1
DIO2	1
DIO2-AS1	1
DIO3	1
DKC1	1
DKFZP434H168	1
DLEC1	1
DLEU1	1
DLG3	1
DLGAP2	1
DLX1	1
DLX3	1
DLX6	1
DLX6-AS1	1
DMD	1
DMGDH	1
DMRT1	1
DMRTA2	1
DNAH10	1
DNAH3	1
DNAH8	1
DNAJA1	1
DNAJB13	1
DNAJC2	1
DNASE1L1	1
DNASE1L3	1
DNHD1	1
DNM1L	1
DOK3	1
DOK7	1
DPCR1	1
DST	1
DSTN	1
DTNA	1
DTX1	1
DTX3	1
DUSP22	1
DUSP9	1
DUXA	1
DYNC1H1	1
DYNLRB1	1
DYNLT3	1
EAF1	1
EBF2	1
ECE1	1
ECHDC3	1
EDA	1
EDNRA	1
EFNB1	1
EGFLAM	1
EHD3	1
EHMT2	1
EIF2D	1
EIF4E2	1
EIF4E3	1
ELF4	1
ELFN1	1
ELK1	1
EMD	1
EMILIN2	1
EML6	1
EMX1	1
ENKUR	1
ENO1	1
ENOX2	1
EPB41L2	1
EPCAM	1
EPHA2	1
ERBB4	1
ERCC6L	1
ERICH1	1
ESR1	1
ESX1	1
ESYT1	1
ETS2	1
EXOC3L2	1
EXOSC9	1
EXPH5	1
EYA1	1
EYA4	1
F11-AS1	1
F2R	1
FAAP20	1
FABP1	1
FABP5	1
FAM100A	1
FAM104B	1
FAM107A	1
FAM120C	1
FAM122B	1
FAM123A	1
FAM127A	1
FAM127B	1
FAM127C	1
FAM132A	1
FAM155B	1
FAM156A	1
FAM180B	1
FAM199X	1
FAM3A	1
FAM50A	1
FAM53B	1
FAM53B-AS1	1
FAM55B	1
FAM58A	1
FAM59B	1
FAM70A	1
FAM78A	1
FANCA	1
FANCB	1
FAT1	1
FAT4	1
FBXL8	1
FCGRT	1
FEZF1	1
FEZF1-AS1	1
FGD1	1
FGD5	1
FGF13-AS1	1
FGF19	1
FGF20	1
FGFR3	1
FHAD1	1
FHL1	1
FHL2	1
FITM1	1
FLJ22536	1
FLJ23834	1
FLJ27354	1
FLJ39609	1
FLJ42875	1
FLJ45983	1
FLNA	1
FLOT1	1
FLVCR2	1
FMN1	1
FMNL1	1
FMO1	1
FMOD	1
FMR1	1
FMR1-AS1	1
FN3KRP	1
FOXB2	1
FOXF1	1
FOXK1	1
FOXL1	1
FOXO4	1
FOXP1	1
FOXP4	1
FRAS1	1
FRMD1	1
FRMPD4	1
FTLP10	1
FTMT	1
FTSJ1	1
FUCA1	1
FUNDC1	1
FUNDC2	1
FXYD7	1
FZD2	1
GAB3	1
GABRA5	1
GABRE	1
GABRG3	1
GABRQ	1
GADD45A	1
GADD45G	1
GAL3ST2	1
GALNT15	1
GALNTL2	1
GAREML	1
GAS2L3	1
GATA2-AS1	1
GATA3	1
GATM	1
GBP4	1
GDF6	1
GDI1	1
GDNF	1
GET4	1
GFM1	1
GGT1	1
GIMAP8	1
GJB6	1
GK	1
GK2	1
GLA	1
GLI3	1
GLIPR1L2	1
GLRB	1
GLTPD2	1
GMCL1	1
GNA12	1
GNAO1	1
GNL3L	1
GPATCH4	1
GPC1	1
GPC3	1
GPD1	1
GPKOW	1
GPR101	1
GPR108	1
GPR116	1
GPR133	1
GPR146	1
GPR17	1
GPR27	1
GPR37L1	1
GPR44	1
GPR68	1
GPR75	1
GPRASP1	1
GPRASP2	1
GPRC5A	1
GPX3	1
GPX5	1
GRASP	1
GRB2	1
GRB7	1
GREB1	1
GRHL2	1
GRIA1	1
GRIA2	1
GRIA3	1
GRIK2	1
GRIN2B	1
GRIN3A	1
GRIPAP1	1
GRK5	1
GRM1	1
GRM2	1
GRM7	1
GSN	1
GSTO2	1
GTF2H1	1
GTF3C1	1
GXYLT1	1
GYLTL1B	1
H2AFJ	1
HAL	1
HAND2	1
HAND2-AS1	1
HCCS	1
HCFC1	1
HCG18	1
HCG27	1
HCG4P6	1
HDAC1	1
HDAC11	1
HDAC11-AS1	1
HDAC8	1
HDGF2	1
HDGFRP2	1
HDLBP	1
HDX	1
HECW1	1
HEIH	1
HEY2	1
HGF	1
HGFAC	1
HIF3A	1
HIST1H2AA	1
HIST1H2AE	1
HIST1H2BA	1
HIST1H2BG	1
HIST1H3D	1
HLA-A	1
HLA-C	1
HLA-DPA1	1
HLA-DPB1	1
HLA-DQB1	1
HLA-G	1
HMGA1	1
HMGA2	1
HMGB3	1
HMGCLL1	1
HMGN5	1
HMOX2	1
HNRNPH2	1
HOTAIRM1	1
HOXA-AS2	1
HOXA10	1
HOXA10-AS	1
HOXA5	1
HOXA9	1
HOXB3	1
HOXB5	1
HOXB8	1
HOXC4	1
HOXD-AS2	1
HOXD10	1
HOXD8	1
HPN	1
HPRT1	1
HPS4	1
HPS5	1
HPSE	1
HRASLS	1
HS3ST1	1
HSD17B10	1
HSD3B7	1
HSF5	1
HSPB8	1
HTATSF1	1
HTR1D	1
HTR2A	1
HYLS1	1
ICMT	1
IDH3G	1
IDS	1
IFFO1	1
IFNL4	1
IFT140	1
IGBP1	1
IGF2AS	1
IGSF1	1
IGSF11	1
IGSF23	1
IKBKE	1
IKZF4	1
IL13RA1	1
IL15RA	1
IL1RAPL2	1
IL20	1
IL34	1
IL5RA	1
INPP5A	1
IQCE	1
IRF5	1
IRF7	1
IRF8	1
IRS1	1
IRS4	1
IRX2	1
IRX3	1
ITGB2	1
ITGB2-AS1	1
ITM2A	1
ITPKB	1
ITPRIP	1
JADE2	1
KATNAL2	1
KCNAB2	1
KCNAB3	1
KCNC4	1
KCND1	1
KCND3	1
KCNE4	1
KCNIP1	1
KCNIP2	1
KCNK12	1
KCNK17	1
KCNMB1	1
KCTD2	1
KDELR1	1
KDM6A	1
KIAA0101	1
KIAA0495	1
KIAA0748	1
KIAA1522	1
KIAA1826	1
KIAA1949	1
KIF19	1
KIF4A	1
KL	1
KLF14	1
KLF8	1
KLHDC7A	1
KLHL1	1
KLHL13	1
KLHL34	1
KLHL35	1
KNDC1	1
KPNA5	1
KRBOX1	1
KRBOX1-AS1	1
KRBOX4	1
KREMEN1	1
KRTAP2-3	1
KRTAP24-1	1
KRTCAP3	1
LAGE3	1
LAIR1	1
LAS1L	1
LASS6	1
LAYN	1
LCAT	1
LCLAT1	1
LCN1	1
LDLRAD4	1
LDOC1	1
LGTN	1
LHCGR	1
LHX8	1
LHX9	1
LIMCH1	1
LIMK1	1
LIMS2	1
LINC00337	1
LINC00463	1
LINC00577	1
LINC00629	1
LINC00838	1
LINC00847	1
LINC00877	1
LINC00880	1
LINC00881	1
LINC00982	1
LINC01096	1
LINC01159	1
LINC01166	1
LINC01168	1
LINC01191	1
LINC01201	1
LINC01227	1
LINC01278	1
LINC01304	1
LINC01305	1
LINC01485	1
LINC01486	1
LINC01560	1
LINGO3	1
LMF1	1
LMF1-AS1	1
LMO3	1
LMX1A	1
LNX1	1
LNX1-AS1	1
LOC100049716	1
LOC100128398	1
LOC100128554	1
LOC100129203	1
LOC100129940	1
LOC100130017	1
LOC100130370	1
LOC100130417	1
LOC100130776	1
LOC100130872	1
LOC100132111	1
LOC100133957	1
LOC100272228	1
LOC100286938	1
LOC100287216	1
LOC100288797	1
LOC100302652	1
LOC100303728	1
LOC100499194	1
LOC100507002	1
LOC101054525	1
LOC101927292	1
LOC101927318	1
LOC101927583	1
LOC101927835	1
LOC101927914	1
LOC101928034	1
LOC101928358	1
LOC101928402	1
LOC101928697	1
LOC101929057	1
LOC101929567	1
LOC101929718	1
LOC102546294	1
LOC102723373	1
LOC102724153	1
LOC105373383	1
LOC105376360	1
LOC139201	1
LOC145663	1
LOC146336	1
LOC146880	1
LOC149837	1
LOC150935	1
LOC153328	1
LOC154449	1
LOC169834	1
LOC220930	1
LOC253039	1
LOC283177	1
LOC283731	1
LOC285548	1
LOC388965	1
LOC389458	1
LOC399959	1
LOC400794	1
LOC401463	1
LOC401588	1
LOC440311	1
LOC440925	1
LOC441666	1
LOC650226	1
LOC654433	1
LOC728392	1
LOC728723	1
LOC729506	1
LOC729678	1
LOC730755	1
LOC84856	1
LOC84931	1
LOC91149	1
LOC92249	1
LONRF3	1
LOXL1	1
LOXL1-AS1	1
LPCAT2	1
LPL	1
LRAT	1
LRFN4	1
LRIT1	1
LRRC23	1
LRRC3B	1
LRRC47	1
LRRC52	1
LRRC8C	1
LRRFIP1	1
LRRTM2	1
LSM2	1
LSMD1	1
LTB4R	1
LTB4R2	1
LTBP4	1
LTC4S	1
LUZP4	1
LVRN	1
LXN	1
LY6G5B	1
LY6G6C	1
LY6K	1
LYPD5	1
LYRM2	1
LYSMD4	1
MAEA	1
MAGEB2	1
MAGED1	1
MAGED2	1
MAGEE1	1
MAGEH1	1
MAGT1	1
MAML2	1
MAN1C1	1
MAN2B1	1
MAOA	1
MAP1LC3B2	1
MAP2K4P1	1
MAP3K14	1
MAP3K14-AS1	1
MAP3K15	1
MAP3K6	1
MAP3K7IP3	1
MAP7D2	1
MAP7D3	1
MARVELD2	1
MAS1L	1
MAST1	1
MBD6	1
MBNL2	1
MBNL3	1
MBP	1
MBTPS2	1
MCART6	1
MCC	1
MCF2	1
MCF2L2	1
MCM7	1
MCPH1	1
MCTS1	1
MDGA2	1
MECP2	1
MED12	1
MEG3	1
MEGF6	1
MEIS1	1
METTL6	1
MFSD7	1
MGAT1	1
MGC14436	1
MGC16121	1
MGC16384	1
MGC2889	1
MGC45800	1
MGMT	1
MID1	1
MID1IP1	1
MID1IP1-AS1	1
MID2	1
MINA	1
MIR106B	1
MIR10A	1
MIR1180	1
MIR1247	1
MIR1256	1
MIR149	1
MIR153-2	1
MIR183	1
MIR196A2	1
MIR21	1
MIR210	1
MIR25	1
MIR3166	1
MIR424	1
MIR4458HG	1
MIR4536-1	1
MIR503	1
MIR503HG	1
MIR5187	1
MIR548AZ	1
MIR548H4	1
MIR5680	1
MIR596	1
MIR6717	1
MIR7515	1
MIR7515HG	1
MIR762HG	1
MIR886	1
MIR93	1
MIR96	1
MISP	1
MKL2	1
MKNK2	1
MKRN3	1
MLC1	1
MLN	1
MMP28	1
MOB2	1
MOBP	1
MORC1	1
MORC4	1
MORF4L2	1
MORF4L2-AS1	1
MORN1	1
MOSPD1	1
MOSPD2	1
MPP1	1
MROH6	1
MRPL20	1
MRPL22	1
MRPL28	1
MS4A13	1
MSANTD1	1
MSANTD4	1
MSC	1
MSC-AS1	1
MSL3	1
MSN	1
MST4	1
MSX1	1
MTA3	1
MTCP1	1
MTCP1NB	1
MTF2	1
MTHFD1	1
MTHFS	1
MTM1	1
MTMR1	1
MTMR7	1
MTMR8	1
MTX1	1
MUC4	1
MXI1	1
MYADM	1
MYBL2	1
MYEOV2	1
MYO1C	1
NAA10	1
NAA11	1
NAA38	1
NAAA	1
NADSYN1	1
NAGS	1
NAP1L2	1
NBLA00301	1
NBPF20	1
NBPF9	1
NCALD	1
NCOR2	1
NDE1	1
NDRG2	1
NDUFA1	1
NDUFB11	1
NDUFS6	1
NEFL	1
NEFM	1
NELF	1
NELFB	1
NFATC2	1
NFKBIA	1
NGEF	1
NGFRAP1	1
NIPAL4	1
NKAP	1
NKAPP1	1
NKRF	1
NKX3-2	1
NMRAL1	1
NODAL	1
NOL4L	1
NOS1	1
NOSTRIN	1
NOX5	1
NPAP1	1
NPPA	1
NPRL2	1
NPTN	1
NR0B1	1
NR2E1	1
NR2F2	1
NR2F2-AS1	1
NR2F6	1
NR4A2	1
NRBP1	1
NRG2	1
NRGN	1
NRK	1
NRN1	1
NSDHL	1
NSMF	1
NSUN4	1
NUDT10	1
NUP210	1
NUP62CL	1
NXPE2	1
NXPH4	1
NXT2	1
ODC1	1
OGT	1
OLFML1	1
ONECUT1	1
OPCML	1
OPHN1	1
OR10C1	1
OR11A1	1
OR14J1	1
OR2B11	1
OR2H1	1
OR2L13	1
OSBPL1A	1
OTOP3	1
OTUD5	1
OTX1	1
PABPC4L	1
PACSIN1	1
PAK3	1
PAK6	1
PALMD	1
PAPSS2	1
PAQR5	1
PAR4	1
PARVB	1
PARVG	1
PAX1	1
PAX6	1
PAX8-AS1	1
PBDC1	1
PBX1	1
PC	1
PCBP1	1
PCBP1-AS1	1
PCDH19	1
PCDHA1	1
PCDHB11	1
PCDHB6	1
PCDHB7	1
PCDHGC3	1
PCDHGC4	1
PCP2	1
PCSK1N	1
PCYT1B	1
PDE4DIP	1
PDGFRL	1
PDHA1	1
PDHA2	1
PDK3	1
PDXK	1
PDYN	1
PDZD11	1
PDZD4	1
PDZRN4	1
PEX14	1
PF4	1
PGK1	1
PGLYRP2	1
PGLYRP3	1
PGR	1
PGRMC1	1
PHF19	1
PHF23	1
PHF6	1
PHF8	1
PHKA1	1
PICALM	1
PIGA	1
PIH1D3	1
PIM2	1
PIRT	1
PITX2	1
PIWIL2	1
PKIB	1
PKP3	1
PLAGL1	1
PLAU	1
PLB1	1
PLCXD2	1
PLD3	1
PLD5	1
PLEKHA6	1
PLEKHG4	1
PLK3	1
PLP2	1
PLVAP	1
PLXNB1	1
PM20D1	1
PMPCA	1
PNMAL2	1
PNPO	1
PODN	1
POLA1	1
POLR2K	1
POMC	1
POMGNT1	1
PON1	1
PON3	1
POR	1
PORCN	1
POU3F4	1
PP14571	1
PPARG	1
PPARGC1B	1
PPFIA3	1
PPL	1
PPP1R17	1
PPP1R2P9	1
PPP1R3F	1
PPP2CB	1
PPP2R2B	1
PPP2R2C	1
PPP5D1	1
PPT2	1
PQBP1	1
PRAF2	1
PRDM13	1
PRDM2	1
PRDX4	1
PRICKLE3	1
PRKAG3	1
PRKCH	1
PROSER2	1
PROSER2-AS1	1
PRPF39	1
PRPS1	1
PRPS2	1
PRRG1	1
PRRG3	1
PRSS22	1
PRSS42	1
PRSS45	1
PRSS50	1
PSMB5	1
PSMD10	1
PSMD5	1
PSMD5-AS1	1
PSORS1C1	1
PSORS1C2	1
PTCH1	1
PTCHD1	1
PTGDR	1
PTGER4	1
PTK6	1
PTP4A3	1
PTPRH	1
PTTG1IP	1
PUSL1	1
PWAR4	1
PWWP2B	1
PXDNL	1
PYGM	1
PYGO1	1
PYY	1
R3HCC1L	1
RAB11FIP1	1
RAB19	1
RAB38	1
RAB39B	1
RAB41	1
RAD21L1	1
RAD51AP2	1
RAP1GAP	1
RAP2C	1
RAP2C-AS1	1
RAPGEF4	1
RAPGEF4-AS1	1
RARA	1
RASA3	1
RASGRP1	1
RASSF5	1
RASSF9	1
RBM10	1
RBM20	1
RBM24	1
RBM3	1
RBM41	1
RBMX	1
RBMX2	1
RBMXL2	1
RBP1	1
RDBP	1
REC8	1
RENBP	1
REPS2	1
RER1	1
RESP18	1
RGAG4	1
RGMA	1
RGN	1
RGS4	1
RGS7BP	1
RHBDD1	1
RHOT2	1
RIMS2	1
RIN2	1
RIOK3	1
RLIM	1
RNF113A	1
RNF128	1
RNF13	1
RNF187	1
RNF19A	1
RNF212	1
RNF219-AS1	1
RNF32	1
RNF39	1
RNU6-66P	1
ROBO2	1
RP2	1
RPGR	1
RPL10	1
RPL36A	1
RPL39	1
RPS6KA3	1
RPS6KA6	1
RPTOR	1
RRAGB	1
RTKN	1
RUFY4	1
RUNX2	1
RUNX3	1
RXRA	1
S100A16	1
S100A4	1
S100A9	1
SACS	1
SALL1	1
SAT1	1
SATB2-AS1	1
SCML1	1
SCML2	1
SCML4	1
SCN1B	1
SCNN1A	1
SCUBE1	1
SDCCAG3	1
SDCCAG8	1
SDR42E1	1
SEC14L5	1
SECTM1	1
SEL1L3	1
SELK	1
SEMA3B	1
SEMA3B-AS1	1
SEMA3G	1
SEMA5A	1
SEMA5B	1
SEPT6	1
SEPT9	1
SERPINA4	1
SERPINA5	1
SERPINF1	1
SESN3	1
SETD1A	1
SETD1B	1
SF3B14	1
SFRS13B	1
SFRS5	1
SFT2D2	1
SGK1	1
SGK2	1
SH3BGRL	1
SH3RF3	1
SHISA3	1
SHOX2	1
SHROOM4	1
SIGIRR	1
SIM1	1
SKAP2	1
SKIV2L	1
SKP1	1
SLA	1
SLAIN1	1
SLC12A4	1
SLC12A8	1
SLC15A4	1
SLC16A14	1
SLC16A8	1
SLC17A5	1
SLC17A7	1
SLC1A5	1
SLC1A7	1
SLC22A2	1
SLC22A4	1
SLC24A3	1
SLC25A14	1
SLC25A43	1
SLC25A48	1
SLC25A5	1
SLC25A5-AS1	1
SLC25A53	1
SLC26A10	1
SLC26A8	1
SLC29A1	1
SLC2A1	1
SLC2A1-AS1	1
SLC2A14	1
SLC30A1	1
SLC34A2	1
SLC35A2	1
SLC36A3	1
SLC38A10	1
SLC39A13	1
SLC39A2	1
SLC3A2	1
SLC43A3	1
SLC45A1	1
SLC46A1	1
SLC7A3	1
SLC9A6	1
SLC9A7	1
SLCO2B1	1
SLFN12	1
SLITRK2	1
SLITRK4	1
SLURP1	1
SMARCA1	1
SMOC1	1
SMS	1
SNAPC4	1
SNHG1	1
SNHG18	1
SNORA5A	1
SNORA5C	1
SNORA80B	1
SNORD115-10	1
SNORD115-22	1
SNORD115-23	1
SNORD115-33	1
SNORD115-34	1
SNORD115-42	1
SNORD22	1
SNORD28	1
SNORD29	1
SNORD30	1
SNORD31	1
SNORD61	1
SNX12	1
SNX18	1
SOCS1	1
SORL1	1
SOX5	1
SOX7	1
SP100	1
SP2-AS1	1
SP9	1
SPACA5	1
SPATA32	1
SPATC1L	1
SPECC1L	1
SPECC1L-ADORA2A	1
SPESP1	1
SPG20	1
SPIN3	1
SPIN4	1
SPINK13	1
SPINK5L3	1
SPINK7	1
SPOCK2	1
SPRED2	1
SPTBN1	1
SPTBN5	1
SQSTM1	1
SRCRB4D	1
SRPK3	1
SRPX	1
SRRM3	1
SRSF12	1
SRSF5	1
SSC4D	1
SSH1	1
SSR4	1
ST14	1
ST20-MTHFS	1
STAG2	1
STARD13	1
STARD8	1
STAT5A	1
STAU2	1
STAU2-AS1	1
STK24	1
STK26	1
STON1-GTF2A1L	1
STRA6	1
STX16	1
STX16-NPEPL1	1
STXBP5L	1
SUSD2	1
SUV39H1	1
SVIL	1
SWAP70	1
SYN1	1
SYNE1	1
SYNGR1	1
SYP	1
SYP-AS1	1
SYTL4	1
TAB3	1
TACC2	1
TACR3	1
TAF1	1
TAF4	1
TAF9B	1
TAPBP	1
TARID	1
TAZ	1
TBC1D1	1
TBC1D25	1
TBC1D30	1
TBC1D8B	1
TBL1X	1
TBRG4	1
TBX2	1
TBX4	1
TBX5-AS1	1
TC2N	1
TCEAL1	1
TCEAL3	1
TCEAL8	1
TCEB3B	1
TCERG1L	1
TCF21	1
TCF4	1
TCF7	1
TCFL5	1
TCONS_00029157	1
TDH	1
TESPA1	1
TEX11	1
TEX12	1
TFE3	1
TG	1
TGFB1I1	1
THAP11	1
THBD	1
THBS3	1
THNSL2	1
THOC2	1
THRB	1
THSD4	1
TIGD1	1
TIMM17B	1
TIMM8A	1
TJAP1	1
TJP3	1
TLE6	1
TMEM108	1
TMEM119	1
TMEM132C	1
TMEM140	1
TMEM151B	1
TMEM159	1
TMEM164	1
TMEM173	1
TMEM181	1
TMEM185A	1
TMEM187	1
TMEM204	1
TMEM229B	1
TMEM233	1
TMEM255A	1
TMEM263	1
TMEM30B	1
TMEM47	1
TMEM49	1
TMLHE	1
TMPRSS5	1
TMSB15A	1
TMSB15B	1
TNFAIP2	1
TNFSF4	1
TNNT3	1
TOMM40L	1
TOX3	1
TP53AIP1	1
TP53I11	1
TP63	1
TP73	1
TPM2	1
TPRN	1
TRAF3IP2	1
TRAF3IP2-AS1	1
TRAPPC2B	1
TRAPPC2P1	1
TRH	1
TRIM10	1
TRIM15	1
TRIM2	1
TRIM26	1
TRIM31	1
TRIM34	1
TRIM39	1
TRIM6-TRIM34	1
TRIM7	1
TRIM71	1
TRIP10	1
TRMT2B	1
TRPV3	1
TSPAN6	1
TSPAN7	1
TSPYL2	1
TSR2	1
TSSC4	1
TSSK1B	1
TSSK2	1
TSTD1	1
TTLL10	1
TTTY14	1
TTYH2	1
TUBA3C	1
TUFT1	1
TUSC4	1
TWF2	1
TWIST1	1
TXK	1
TXNRD1	1
TYW3	1
UBALD1	1
UBE2A	1
UBL4A	1
UBQLN2	1
UBXN4	1
UCHL1	1
UCHL1-AS1	1
ULBP3	1
ULK2	1
UNC45A	1
UPB1	1
UPF3B	1
UPRT	1
USP38	1
USP51	1
USP6	1
UTP14A	1
UTRN	1
UTS2B	1
UTS2D	1
UTS2R	1
UXT	1
UXT-AS1	1
VARS	1
VARS2	1
VAX2	1
VBP1	1
VMA21	1
VOPP1	1
VPS13A	1
VPS13A-AS1	1
VSIG2	1
VTCN1	1
VWA3B	1
VWA5B1	1
WDFY4	1
WDR13	1
WDR44	1
WDR46	1
WDR66	1
WDR86	1
WHSC2	1
WIPF3	1
WISP2	1
WIT1	1
WNT10B	1
WNT5A	1
WSCD1	1
WT1-AS	1
XAF1	1
XBP1	1
XIAP	1
XKRX	1
XRCC3	1
YIPF6	1
YWHAG	1
ZBED3-AS1	1
ZC3H12D	1
ZCCHC12	1
ZDHHC15	1
ZDHHC7	1
ZDHHC9	1
ZEB1	1
ZFHX3	1
ZFP37	1
ZFP92	1
ZFYVE28	1
ZIC1	1
ZIC3	1
ZMAT1	1
ZMYM3	1
ZMYND8	1
ZNF182	1
ZNF213-AS1	1
ZNF229	1
ZNF232	1
ZNF251	1
ZNF275	1
ZNF280C	1
ZNF385A	1
ZNF385D	1
ZNF41	1
ZNF449	1
ZNF547	1
ZNF577	1
ZNF606	1
ZNF623	1
ZNF667	1
ZNF673	1
ZNF674	1
ZNF674-AS1	1
ZNF709	1
ZNF711	1
ZNF75D	1
ZNF772	1
ZNF81	1
ZNF843	1
ZNF883	1
ZP3	1
ZRSR2	1
ZXDB	1

## Sheet: PTPRN2
DMR	chr	start	end	value	value.plot	area	area.plot	cluster	indexStart	indexEnd	L	clusterL	p.value	fwer	p.valueArea	fwerArea	CpG.Name	Islands_Name	Relation_to_Island	UCSC_RefGene_Name	UCSC_RefGene_Accession	UCSC_RefGene_Group	TFBS_NAME
110	chr7	157332376	157335188	0.516051	0.516051	8.25682	8.25682	357318	339905	339920	16	17	0.00200169	0.99	0.010584	1	cg14362920;cg11227520;cg15684577;cg02818143;cg16291831;cg17086900;cg24500294;cg10633479;cg24764279;cg01371842;cg20707991;cg12656227;cg19261526;cg02394998;cg20931755;cg23694187		OpenSea	PTPRN2	NM_130843;NM_002847;NM_130842;NM_001308267;NM_001308268	3'UTR;Body
442	chr7	157345090	157346614	0.6116	0.6116	4.8928	4.8928	357325	339936	339943	8	8	0.0126242	1	0.023808	1	cg14051111;cg10471944;cg22770560;cg07267845;cg03900492;cg15318176;cg13912824;cg12054171	chr7:157346613-157347069	N_Shore;Island	PTPRN2	NM_002847;NM_130842;NM_130843	Body	chr7:157342558-157345628
429	chr7	157366933	157367871	0.493214	0.493214	4.93214	4.93214	357335	339980	339989	10	10	0.0122618	1	0.0235371	1	cg02223801;cg06555227;cg16477744;cg10310310;cg03361379;cg12779445;cg17527969;cg08791395;cg01088352;cg10893656	chr7:157369120-157369394	N_Shelf;N_Shore	PTPRN2	NM_002847;NM_130842;NM_130843;NR_029689;NM_001308268;NM_001308267	Body;TSS200;TSS1500
998	chr7	157402413	157403448	0.417129	0.417129	2.9199	2.9199	357357	340045	340051	7	7	0.0305472	1	0.0519643	1	cg03966010;cg10502354;cg09123693;cg27109989;cg01172234;cg19399302;cg00983086	chr7:157405009-157406608	N_Shelf;N_Shore	PTPRN2	NM_002847;NM_130842;NM_130843;NM_001308268;NM_001308267	Body
759	chr7	157447158	157448718	0.316473	0.316473	3.4812	3.4812	357379	340114	340124	11	13	0.0183508	1	0.0398828	1	cg06780830;cg03071124;cg16796151;cg06684201;cg11380223;cg12914511;cg08735141;cg09434085;cg05147654;cg12211161;cg06815373	chr7:157448240-157448566	N_Shore;Island;S_Shore	PTPRN2	NM_001308268;NM_002847;NM_130843;NM_130842;NM_001308267	Body
1413	chr7	157460477	157461368	0.283476	0.283476	2.26781	2.26781	357386	340146	340153	8	8	0.0456488	1	0.0757321	1	cg03511031;cg19509988;cg06963346;cg26337914;cg00566158;cg05894462;cg03232056;cg00935216		OpenSea	PTPRN2	NM_002847;NM_130842;NM_130843	Body
1697	chr7	157494023	157494836	0.579201	0.579201	1.7376	1.7376	357410	340215	340217	3	7	0.0221612	1	0.112168	1	cg05224804;cg06313349;cg22824674	chr7:157494510-157494739	N_Shore;S_Shore	PTPRN2	NM_002847;NM_130842;NM_130843	Body
1231	chr7	157567443	157568392	0.35809	0.35809	2.50663	2.50663	357453	340326	340332	7	7	0.0410221	1	0.0653746	1	cg00872170;cg25906770;cg17022244;cg19099311;cg06094238;cg27143007;cg16748524	chr7:157568163-157568404	N_Shore;Island	PTPRN2	NM_002847;NM_130842;NM_130843	Body
1082	chr7	157643722	157644555	0.38937	0.38937	2.72559	2.72559	357503	340441	340447	7	7	0.0349189	1	0.0576975	1	cg09360824;cg07491199;cg02054964;cg24647031;cg09247695;cg25449441;cg16561057	chr7:157647800-157648007	OpenSea;N_Shelf	PTPRN2	NM_002847;NM_130842;NM_130843	Body	chr7:157643756-157644944
612	chr7	157694404	157695747	0.448213	0.448213	4.03392	4.03392	357528	340519	340527	9	9	0.0176604	1	0.0319029	1	cg01961965;cg02562602;cg01999622;cg10322560;cg14582691;cg02860108;cg05874166;cg10452410;cg24500428	chr7:157694387-157694661;chr7:157695025-157695358	Island;N_Shore;S_Shore	PTPRN2	NM_002847;NM_130842;NM_130843;NM_001308268;NM_001308267	Body	chr7:157694755-157696173
870	chr7	157932168	157933172	0.397752	0.397752	3.18202	3.18202	357626	340743	340750	8	16	0.0266084	1	0.0456068	1	cg08930672;cg26554834;cg15577272;cg18051740;cg09383172;cg09066883;cg22795123;cg18540529		OpenSea	PTPRN2	NM_002847;NM_130842;NM_130843;NM_001308268;NM_001308267	Body
914	chr7	157981333	157982589	0.34261	0.34261	3.08349	3.08349	357646	340802	340810	9	9	0.0269725	1	0.0478938	1	cg11374656;cg09027472;cg09134946;cg03180552;cg05652666;cg19589728;cg10231116;cg27194152;cg06621425	chr7:157980786-157981462	Island;S_Shore	PTPRN2	NM_002847;NM_130842;NM_130843;NM_001308268;NM_001308267	Body
820	chr7	158059396	158060614	0.416479	0.416479	3.33183	3.33183	357672	340867	340874	8	8	0.0245715	1	0.0425598	1	cg05987961;cg03527077;cg00238283;cg25497530;cg19547192;cg09040942;cg13218485;cg03021296	chr7:158060894-158061100;chr7:158061440-158061746	N_Shore	PTPRN2	NM_002847;NM_130842;NM_130843;NM_001308268;NM_001308267	Body
973	chr7	158220708	158221401	0.425708	0.425708	2.97995	2.97995	357736	341011	341017	7	7	0.0294155	1	0.050424	1	cg00740465;cg09130676;cg01707076;cg17401720;cg19418190;cg02768721;cg25782293	chr7:158217851-158220709	Island;S_Shore	PTPRN2	NM_002847;NM_130842;NM_130843	Body

## Sheet: TNXB
DMR	chr	start	end	value	value.plot	area	area.plot	cluster	indexStart	indexEnd	L	clusterL	p.value	fwer	p.valueArea	fwerArea	CpG.Name	Islands_Name	Relation_to_Island	UCSC_RefGene_Name	UCSC_RefGene_Accession	UCSC_RefGene_Group	TFBS_NAME
895	chr6	32016426	32017048	-0.347064	-0.347064	3.12358	3.12358	320392	266732	266740	9	45	0.0264507	1	0.0469609	1	cg04293778;cg10500474;cg00721819;cg15398152;cg18319635;cg08026412;cg11554421;cg16195239;cg22474130		OpenSea	TNXB	NM_019105	Body	chr6:32013439-32016861
610	chr6	32026299	32026891	0.450185	0.450185	4.05166	4.05166	320396	266764	266772	9	15	0.0175513	1	0.0316873	1	cg13036593;cg14713231;cg06365270;cg21951797;cg25596754;cg19071976;cg14642392;cg16225663;cg16678426		OpenSea	TNXB	NM_019105	Body
862	chr6	32031395	32033307	-0.291636	-0.291636	3.208	3.208	320400	266789	266799	11	11	0.0199842	1	0.0450397	1	cg21003902;cg17675724;cg14307300;cg02270895;cg02402501;cg04754615;cg11032077;cg21754201;cg07502333;cg15281225;cg09107710		OpenSea	TNXB	NM_019105	Body
311	chr6	32038011	32039176	-0.417505	-0.417505	5.84507	5.84507	320402	266831	266844	14	38	0.00533561	1	0.0182224	1	cg00238362;cg25772658;cg16318036;cg23760574;cg24884217;cg27073361;cg18630580;cg22056544;cg14924781;cg21042276;cg14669361;cg23462632;cg00617292;cg17235833		OpenSea	TNXB	NM_019105	Body
876	chr6	32039799	32040379	-0.452689	-0.452689	3.16882	3.16882	320403	266845	266851	7	8	0.0262007	1	0.0458896	1	cg26796851;cg15137396;cg13502128;cg21048260;cg15717844;cg10859681;cg03762591		OpenSea	TNXB	NM_019105	Body
1619	chr6	32044869	32045525	-0.387192	-0.387192	1.93596	1.93596	320405	266880	266884	5	15	0.0478627	1	0.0957339	1	cg23164535;cg02133510;cg04076535;cg03204140;cg15179921	chr6:32046815-32047094	N_Shore	TNXB	NM_019105	Body
458	chr6	32049513	32050348	-0.436563	-0.436563	4.80219	4.80219	320407	266901	266911	11	20	0.0118768	1	0.0244792	1	cg17295739;cg10303653;cg08753391;cg20116929;cg11289677;cg05471725;cg27442047;cg23994443;cg13064679;cg03611618;cg06358108	chr6:32046815-32047094	S_Shelf	TNXB	NM_019105	Body
267	chr6	32055046	32055738	0.36891	0.36891	6.27147	6.27147	320408	266944	266960	17	67	0.00228944	1	0.0163281	1	cg07810190;cg12409083;cg20471413;cg24055029;cg10812186;cg26997880;cg11823230;cg05483184;cg21460606;cg19807376;cg15697476;cg09996288;cg17001689;cg02740950;cg18178010;cg23724858;cg06892049	chr6:32055067-32055601	N_Shore;Island;S_Shore	TNXB	NM_019105	Body	chr6:32053491-32055836
1433	chr6	32062160	32063126	-0.25052	-0.25052	2.25468	2.25468	320411	266991	266999	9	63	0.0392922	1	0.0763696	1	cg16661123;cg10308381;cg20759600;cg23192864;cg16673412;cg09123524;cg18121410;cg13182916;cg19134644	chr6:32063533-32065044	N_Shore	TNXB	NM_019105	Body
963	chr6	32077744	32078574	-0.373315	-0.373315	2.98652	2.98652	320419	267087	267094	8	11	0.0297116	1	0.0502453	1	cg02657865;cg20344925;cg17832639;cg10736208;cg13823701;cg25067686;cg01178040;cg05619785		OpenSea	TNXB	NM_019105	TSS1500	chr6:32074215-32080088

## Sheet: SDK1
DMR	chr	start	end	value	value.plot	area	area.plot	cluster	indexStart	indexEnd	L	clusterL	p.value	fwer	p.valueArea	fwerArea	CpG.Name	Islands_Name	Relation_to_Island	UCSC_RefGene_Name	UCSC_RefGene_Accession	UCSC_RefGene_Group	TFBS_NAME
693	chr7	4049531	4050647	0.406985	0.406985	3.66287	3.66287	338188	303594	303602	9	10	0.0205261	1	0.0369667	1	cg25981350;cg02909329;cg09599843;cg24851600;cg19230787;cg00136968;cg16321846;cg09832613;cg12904569		OpenSea	SDK1	NM_152744	Body
790	chr7	4167411	4168046	0.485204	0.485204	3.39643	3.39643	338215	303652	303658	7	7	0.0230799	1	0.0413635	1	cg08073934;cg13306338;cg10043427;cg12801000;cg05714673;cg11825501;cg27187222	chr7:4169481-4169753	N_Shelf;N_Shore	SDK1	NM_152744;NM_001079653;NR_027816	Body;TSS1500
616	chr7	4174482	4176567	0.267608	0.267608	4.01412	4.01412	338219	303667	303681	15	15	0.00613763	1	0.0321261	1	cg16674020;cg04258696;cg04831806;cg10795342;cg25596006;cg07926598;cg19691505;cg01667575;cg11780546;cg10465858;cg06621691;cg13153353;cg13746265;cg27574739;cg19369262		OpenSea	SDK1	NR_027816;NM_152744;NM_001079653	Body;5'UTR
1063	chr7	4183528	4183807	0.692686	0.692686	2.77074	2.77074	338223	303687	303690	4	7	0.0131805	1	0.0563032	1	cg26550874;cg06483791;cg26275264;cg23474811		OpenSea	SDK1	NR_027816;NM_152744;NM_001079653	Body;5'UTR
843	chr7	4242769	4243734	0.408172	0.408172	3.26538	3.26538	338248	303746	303753	8	8	0.0254414	1	0.0438619	1	cg05538161;cg25711963;cg11535255;cg17744375;cg14791502;cg23797551;cg10741603;cg17739302		OpenSea	SDK1	NR_027816;NM_152744	Body
800	chr7	4253955	4255011	0.481182	0.481182	3.36828	3.36828	338255	303767	303773	7	7	0.0234322	1	0.0418593	1	cg04059454;cg05061754;cg17051318;cg05484770;cg00423697;cg22143209;cg06299427		OpenSea	SDK1	NR_027816;NM_152744	Body
501	chr7	4307217	4309035	0.381603	0.381603	4.57924	4.57924	338279	303827	303838	12	12	0.0112442	1	0.0262846	1	cg14110367;cg15319585;cg07005020;cg09404689;cg10771186;cg07829265;cg05813781;cg01792229;cg15135773;cg23484249;cg22054364;cg09442489	chr7:4303079-4305062	S_Shelf	SDK1	NM_152744;NM_001079653;NR_027816	3'UTR;Body

## Sheet: EMX2OS
DMR	chr	start	end	value	value.plot	area	area.plot	cluster	indexStart	indexEnd	L	clusterL	p.value	fwer	p.valueArea	fwerArea	CpG.Name	Islands_Name	Relation_to_Island	UCSC_RefGene_Name	UCSC_RefGene_Accession	UCSC_RefGene_Group	TFBS_NAME
1174	chr10	119293083	119293800	0.429999	0.429999	2.57999	2.57999	54493	430936	430941	6	9	0.0327108	1	0.062586	1	cg02230593;cg26288991;cg04421971;cg03311684;cg25316429;cg04556008	chr10:119293917-119297675	N_Shore	EMX2OS	NR_002791	Body
125	chr10	119297439	119297716	0.962738	0.962738	3.85095	3.85095	54495	430957	430960	4	13	0.0070336	0.99	0.0342318	1	cg04656534;cg20225546;cg23308047;cg15367892	chr10:119293917-119297675	Island;S_Shore	EMX2OS	NR_002791	Body
1604	chr10	119301999	119302318	0.217885	0.217885	1.96097	1.96097	54496	430967	430975	9	40	0.0426681	1	0.0939251	1	cg24522083;cg25987923;cg17307442;cg05783915;cg02420850;cg03522063;cg19685479;cg15325373;cg26168324	chr10:119301321-119305368	Island	EMX2OS	NM_004098;NM_001165924;NR_002791	5'UTR;1stExon;Body
66	chr10	119303479	119306659	0.586377	0.586377	11.7275	11.7275	54496	430981	431000	20	40	0.000616615	0.95	0.00593544	1	cg05825420;cg07895186;cg26693467;cg09122370;cg05539217;cg17276590;cg03339065;cg24188415;cg19844704;cg27174438;cg09555367;cg05653707;cg03109101;cg16656895;cg20348858;cg17249170;cg10846980;cg14845689;cg13574488;cg20038591	chr10:119301321-119305368	Island;S_Shore	EMX2OS	NR_002791;NM_001165924;NM_004098	Body;TSS200;TSS1500

## Sheet: RIMBP2
DMR	chr	start	end	value	value.plot	area	area.plot	cluster	indexStart	indexEnd	L	clusterL	p.value	fwer	p.valueArea	fwerArea	CpG.Name	Islands_Name	Relation_to_Island	UCSC_RefGene_Name	UCSC_RefGene_Accession	UCSC_RefGene_Group	TFBS_NAME
1478	chr12	130918514	130918994	0.440861	0.440861	2.20431	2.20431	98035	521038	521042	5	8	0.0350749	1	0.0788948	1	cg09771054;cg18613344;cg15885301;cg00922522;cg10948795		OpenSea	RIMBP2	NM_015347	Body
715	chr12	130935796	130936671	0.45036	0.45036	3.60288	3.60288	98043	521071	521078	8	8	0.0215203	1	0.0378476	1	cg13816414;cg03244616;cg11915787;cg21544698;cg23373401;cg11294241;cg11011112;cg22743483	chr12:130935712-130935963	Island;S_Shore	RIMBP2	NM_015347	Body
1354	chr12	130952936	130953720	0.292256	0.292256	2.33805	2.33805	98053	521097	521104	8	11	0.0437436	1	0.0723663	1	cg16201003;cg09514904;cg08329471;cg15858166;cg14424610;cg26691533;cg01969184;cg11753366	chr12:130953626-130953829	N_Shore;Island	RIMBP2	NM_015347	Body
1715	chr12	130961424	130961652	0.425289	0.425289	1.70115	1.70115	98058	521120	521123	4	8	0.0445976	1	0.115736	1	cg12115748;cg13802583;cg06134790;cg15001406		OpenSea	RIMBP2	NM_015347	Body

## Sheet: WT1
DMR	chr	start	end	value	value.plot	area	area.plot	cluster	indexStart	indexEnd	L	clusterL	p.value	fwer	p.valueArea	fwerArea	CpG.Name	Islands_Name	Relation_to_Island	UCSC_RefGene_Name	UCSC_RefGene_Accession	UCSC_RefGene_Group	TFBS_NAME
509	chr11	32417886	32417943	-0.906797	-0.906797	4.53399	4.53399	63140	450483	450487	5	7	0.00755458	1	0.0267007	1	cg08540275;cg20641425;cg00806185;cg03954344;cg04749561		OpenSea	WT1	NM_001198552;NM_001198551;NM_024424;NM_024426;NM_000378	Body;ExonBnd
141	chr11	32447944	32450692	0.555799	0.555799	8.33698	8.33698	63144	450496	450510	15	15	0.00264767	1	0.0104195	1	cg09695430;cg20204986;cg13638420;cg25094569;cg13301003;cg04096767;cg12006284;cg24106790;cg12982322;cg16501028;cg04456238;cg13540960;cg05222924;cg06516124;cg25782229	chr11:32448261-32449744;chr11:32452144-32452708	N_Shore;Island;S_Shore	WT1	NM_024425;NM_024426;NM_000378;NM_024424;NM_001198552;NM_001198551	Body	chr11:32447475-32461544
290	chr11	32451461	32452839	0.509716	0.509716	6.1166	6.1166	63145	450511	450522	12	12	0.00765106	1	0.0170026	1	cg20989480;cg08787968;cg12781568;cg01693350;cg15518358;cg15446391;cg00142072;cg19211915;cg09234616;cg13641903;cg22533573;cg15315385	chr11:32452144-32452708	N_Shore;Island;S_Shore	WT1	NM_024425;NM_024426;NM_000378;NM_024424;NM_001198552;NM_001198551	Body;TSS200
1212	chr11	32454718	32455025	0.361877	0.361877	2.53314	2.53314	63148	450525	450531	7	31	0.0402436	1	0.0643595	1	cg16463460;cg07716052;cg21769619;cg17486860;cg02524954;cg26848718;cg07211140	chr11:32454874-32457311	N_Shore;Island	WT1	NM_024425;NM_024426;NM_000378;NM_024424	Body

## Sheet: ARMCX5-GPRASP2
DMR	chr	start	end	value	value.plot	area	area.plot	cluster	indexStart	indexEnd	L	clusterL	p.value	fwer	p.valueArea	fwerArea	CpG.Name	Islands_Name	Relation_to_Island	UCSC_RefGene_Name	UCSC_RefGene_Accession	UCSC_RefGene_Group	TFBS_NAME
156	chrX	101853885	101854594	0.672559	0.672559	8.07071	8.07071	396625	778991	779002	12	12	0.00495305	1	0.0109791	1	cg00609239;cg17935021;cg25158266;cg01260914;cg02227600;cg27375748;cg11810837;cg03273606;cg24549608;cg25496213;cg20463407;cg14928964	chrX:101854275-101854527	N_Shore;Island;S_Shore	ARMCX5-GPRASP2	NM_001168482;NM_001168485;NM_001168478;NM_022838;NM_001168480;NM_001168479;NM_001199818	TSS1500;TSS200;1stExon;5'UTR	chrX:101853464-101858440
313	chrX	101905837	101906288	0.831757	0.831757	5.8223	5.8223	396630	779008	779014	7	7	0.00816281	1	0.0183122	1	cg09278708;cg24818939;cg15579650;cg24232980;cg06048710;cg20207108;cg12869615	chrX:101906001-101907017	N_Shore;Island	ARMCX5-GPRASP2	NM_014710;NM_001099411;NM_001099410;NM_001184727;NM_001199818	TSS1500;TSS200;5'UTR	chrX:101905752-101908157
293	chrX	101966802	101967643	0.673687	0.673687	6.06318	6.06318	396637	779028	779036	9	12	0.00898832	1	0.0172182	1	cg01283306;cg07950491;cg08761350;cg22306749;cg25624831;cg22807592;cg22772711;cg23066860;cg18406472	chrX:101966967-101967970	N_Shore;Island	ARMCX5-GPRASP2	NM_001184874;NM_001004051;NM_001184876;NM_001184875;NM_138437;NM_001199818	TSS1500;5'UTR;TSS200	chrX:101966751-101969312

## Sheet: BCYRN1
DMR	chr	start	end	value	value.plot	area	area.plot	cluster	indexStart	indexEnd	L	clusterL	p.value	fwer	p.valueArea	fwerArea	CpG.Name	Islands_Name	Relation_to_Island	UCSC_RefGene_Name	UCSC_RefGene_Accession	UCSC_RefGene_Group	TFBS_NAME
74	chrX	70473929	70475318	0.527418	0.527418	10.5484	10.5484	395747	777100	777119	20	20	0.000720642	0.96	0.00716196	1	cg03858262;cg17603461;cg03213202;cg26764972;cg24770638;cg16770948;cg21474854;cg21201934;cg25226891;cg16723510;cg00230370;cg02214597;cg04712670;cg21380015;cg10297211;cg21640139;cg15187939;cg03992069;cg21663100;cg04814085	chrX:70473812-70474287	Island;S_Shore	BCYRN1	NM_001171163;NM_201599;NR_001568;NM_005096;NM_001171162	5'UTR;1stExon;Body;TSS200;TSS1500	chrX:70471697-70475825
335	chrX	70585545	70586192	0.798298	0.798298	5.58809	5.58809	395758	777147	777153	7	7	0.00872909	1	0.0195052	1	cg23986186;cg19586382;cg05439902;cg07516457;cg03434530;cg10401803;cg07264097	chrX:70585715-70587063	N_Shore;Island	BCYRN1	NR_001568;NM_138923;NM_004606;NM_001286074;NR_104395;NR_104394;NR_104388;NR_104391;NR_104387;NR_104389;NR_104390;NR_104392;NR_104393	Body;TSS1500;TSS200;1stExon	chrX:70584171-70588797
174	chrX	70752053	70753023	0.64498	0.64498	7.73976	7.73976	395782	777189	777200	12	12	0.00531044	1	0.0117601	1	cg08651015;cg24296849;cg26399113;cg09006810;cg23214760;cg16809091;cg05419227;cg26234774;cg27615590;cg27187671;cg12054566;cg04397441	chrX:70752638-70752965	N_Shore;Island;S_Shore	BCYRN1	NM_181673;NM_181672;NR_001568	TSS1500;Body;TSS200;1stExon;5'UTR	chrX:70751611-70755460

[truncated: 14 more sheets: C7orf50, CCDC140, DIP2C, EN1, HOXA-AS3, HOXA10-HOXA9, ISLR2, LOC100133991, LOC404266, MCF2L, NOTCH4, PHKA2, SOX3, WDR45]
